# Supplementary material for: Genome-Wide Association Study and Pathway Analysis for Heterophil/Lymphocyte (H/L) Ratio in Chicken
Source: Genes (Basel). 2020 Aug 27;11(9):1005. doi: 10.3390/genes11091005 (PMC7563235; doi:10.3390/genes11091005)
Supplement: Supplementary file 1 [file genes-11-01005-s001.zip]

Archive with 3 entries (2 files):
- supplementary/
- supplementary/Figures.docx
- supplementary/Tables.xlsx
