# Supplementary material for: Genome-Wide Association Study and Pathway Analysis for Heterophil/Lymphocyte (H/L) Ratio in Chicken
Source: Genes (Basel). 2020 Aug 27;11(9):1005. doi: 10.3390/genes11091005 (PMC7563235; doi:10.3390/genes11091005)
Supplement: Supplementary file 1 [file genes-11-01005-s001.zip › supplementary/Tables.xlsx]

## Sheet: Table S1 Raw Results of All the
Table S1 Raw Results of All the SNPs
SNP	Chromosome	Position	P.value	maf	nobs	Rsquare.of.Model.without.SNP	Rsquare.of.Model.with.SNP	effect
AX_172586886	1	189449719	4.22805e-06	0.0820957	1212	0.416064	0.426386	-0.00914937
AX_76986680	7	15894092	2.19596e-05	0.0181518	1212	0.416064	0.424839	0.0160262
AX_172565168	7	12098710	2.53496e-05	0.0206271	1212	0.416064	0.424705	-0.0137992
AX_75926692	19	3405344	3.18269e-05	0.429868	1212	0.416064	0.424493	-0.00455266
AX_75383308	1	189419246	4.82636e-05	0.121287	1212	0.416064	0.424105	-0.00698438
AX_172582339	13	5407991	5.27555e-05	0.180281	1212	0.416064	0.424023	-0.0056214
AX_75383086	1	189344794	8.56352e-05	0.121287	1212	0.416064	0.423573	-0.00670864
AX_76984294	7	14956470	9.37114e-05	0.0193894	1212	0.416064	0.42349	0.0142963
AX_75386162	1	190413778	0.000131296	0.320545	1212	0.416064	0.423178	-0.0046436
AX_158469358	13	3076073	0.000143311	0.351073	1212	0.416064	0.423098	0.00417218
AX_172588008	1	189287204	0.000144049	0.125413	1212	0.416064	0.423093	-0.00635803
AX_75484764	1	59074133	0.000159521	0.0866337	1212	0.416064	0.422999	0.00771358
AX_76232809	21	1220417	0.000185915	0.312294	1212	0.416064	0.422858	0.00439243
AX_172581460	11	9995627	0.000186662	0.297855	1212	0.416064	0.422854	-0.00465762
AX_75367463	1	183270695	0.000187249	0.0243399	1212	0.416064	0.422852	-0.0127095
AX_77096848	8	26593926	0.000201218	0.080033	1212	0.416064	0.422785	0.00665121
AX_75870117	17	6216639	0.000201453	0.275165	1212	0.416064	0.422784	0.00428115
AX_75758228	13	5853679	0.000203763	0.22236	1212	0.416064	0.422774	0.00485484
AX_172584061	19	3405124	0.00021501	0.413366	1212	0.416064	0.422724	-0.00400308
AX_172671982	2	64971185	0.000252024	0.0750825	1212	0.416064	0.422579	-0.00763842
AX_172581131	10	17967550	0.000282498	0.208746	1212	0.416064	0.422474	0.00456365
AX_172673366	4	86116457	0.000286699	0.0581683	1212	0.416064	0.42246	-0.00814041
AX_172578636	7	12532985	0.000298176	0.049505	1212	0.416064	0.422425	-0.00798409
AX_76401545	3	106063692	0.000298194	0.0730198	1212	0.416064	0.422424	-0.00741123
AX_75921954	19	1964333	0.000347267	0.316007	1212	0.416064	0.422285	-0.0039725
AX_172581449	11	9454972	0.00036631	0.163366	1212	0.416064	0.422236	-0.00520899
AX_172673252	1	188916524	0.000422414	0.311469	1212	0.416064	0.422106	0.00417806
AX_172588691	1	190050196	0.000453322	0.229785	1212	0.416064	0.422042	-0.00471947
AX_172578327	7	2512694	0.000478706	0.381601	1212	0.416064	0.421992	0.00386316
AX_172675327	1	120939518	0.000490887	0.359323	1212	0.416064	0.421969	-0.00379566
AX_172589678	1	178775553	0.000503992	0.380776	1212	0.416064	0.421945	0.00393268
AX_172568317	15	6686681	0.000516276	0.330858	1212	0.416064	0.421923	0.00387378
AX_77018550	7	2722311	0.000532527	0.237624	1212	0.416064	0.421895	0.00413531
AX_80818291	1	188941393	0.000534609	0.104373	1212	0.416064	0.421891	-0.00648814
AX_76132249	2	65476258	0.000554256	0.0866337	1212	0.416064	0.421859	-0.00655537
AX_76269953	22	4114368	0.000561932	0.0185644	1212	0.416064	0.421846	0.0121605
AX_172670993	1	128307076	0.000578368	0.375	1212	0.416064	0.42182	0.00418157
AX_77281138	3	61223819	0.000579162	0.184406	1212	0.416064	0.421819	-0.00555446
AX_172567764	2	140106235	0.000601715	0.337459	1212	0.416064	0.421784	0.00418372
AX_75753586	13	3975567	0.000607031	0.14604	1212	0.416064	0.421776	-0.00530941
AX_172592343	1	189248684	0.00071395	0.129125	1212	0.416064	0.421629	-0.00557572
AX_77033533	7	33568392	0.000724108	0.494637	1212	0.416064	0.421616	0.00356264
AX_172589491	2	136358955	0.000804664	0.419142	1212	0.416064	0.42152	-0.00363664
AX_172584478	20	8187207	0.000862272	0.422855	1212	0.416064	0.421458	0.00348357
AX_172582446	13	9956651	0.000946113	0.322195	1212	0.416064	0.421374	-0.00403342
AX_172583406	16	199038	0.000961362	0.217822	1212	0.416064	0.421359	-0.0037457
AX_172587872	1	105069880	0.000970033	0.247525	1212	0.416064	0.421351	0.00411554
AX_75381009	1	188566694	0.000971778	0.445957	1212	0.416064	0.421349	-0.00375823
AX_75322713	1	164422469	0.00100517	0.015264	1212	0.416064	0.421319	-0.0139287
AX_158479525	10	18859849	0.00103875	0.285891	1212	0.416064	0.421289	-0.00396992
AX_76359384	27	2929893	0.00104192	0.497525	1212	0.416064	0.421286	0.00343892
AX_76810211	5	28341263	0.0010461	0.198432	1212	0.416064	0.421283	0.00441725
AX_172565493	10	10799457	0.00111702	0.387789	1212	0.416064	0.421224	0.00360113
AX_75323054	1	164575500	0.00117484	0.0144389	1212	0.416064	0.421178	-0.014337
AX_76921632	6	22162775	0.00119682	0.10066	1212	0.416064	0.421161	0.00581916
AX_172581120	10	18927083	0.00121456	0.233086	1212	0.416064	0.421148	-0.0041757
AX_75677242	11	10204633	0.00121639	0.195132	1212	0.416064	0.421147	-0.00452786
AX_172577835	6	22277282	0.0013159	0.108086	1212	0.416064	0.421076	0.00549749
AX_172579831	8	22981362	0.00132282	0.211634	1212	0.416064	0.421071	-0.0045645
AX_172580952	10	11062594	0.00134218	0.163779	1212	0.416064	0.421058	-0.00489084
AX_158472559	13	10625060	0.00134257	0.45462	1212	0.416064	0.421058	-0.00357563
AX_75606882	10	3427443	0.00135278	0.381601	1212	0.416064	0.421051	0.00358753
AX_75449788	1	425999	0.00139342	0.104785	1212	0.416064	0.421024	-0.00516109
AX_172579593	8	13586539	0.00143249	0.417492	1212	0.416064	0.421	0.00359595
AX_172579974	8	27038021	0.00144849	0.0606436	1212	0.416064	0.42099	0.00671567
AX_76232712	21	1199415	0.00147402	0.333746	1212	0.416064	0.420974	0.00372175
AX_172577180	5	58583715	0.00148134	0.167904	1212	0.416064	0.420969	-0.00440344
AX_75605630	10	3007687	0.00158642	0.180281	1212	0.416064	0.420908	0.00406477
AX_172580839	10	6860412	0.00158994	0.228135	1212	0.416064	0.420906	0.00444881
AX_172583555	17	5435045	0.00160364	0.228135	1212	0.416064	0.420898	0.00409682
AX_172568732	4	67213245	0.00166145	0.015264	1212	0.416064	0.420866	-0.012647
AX_172671240	12	12253230	0.00166702	0.17698	1212	0.416064	0.420863	0.00463446
AX_75759759	13	6460531	0.00168538	0.409241	1212	0.416064	0.420854	0.00384016
AX_75398243	1	194978264	0.00168703	0.44802	1212	0.416064	0.420853	0.00304573
AX_75926465	19	3350732	0.00174792	0.307756	1212	0.416064	0.420821	-0.00346903
AX_172581465	11	9788271	0.00176661	0.0738449	1212	0.416064	0.420811	-0.00646225
AX_172673420	1	128431110	0.00177853	0.407178	1212	0.416064	0.420805	0.00373337
AX_172581420	11	8579480	0.00177942	0.22071	1212	0.416064	0.420805	-0.00389377
AX_172578847	7	20430699	0.00179247	0.3783	1212	0.416064	0.420798	-0.00350603
AX_75890685	18	2190742	0.00179321	0.141914	1212	0.416064	0.420798	-0.00457769
AX_158480328	7	2822481	0.00180626	0.34736	1212	0.416064	0.420791	0.0033806
AX_172671489	5	23695415	0.00184136	0.34736	1212	0.416064	0.420774	0.00372372
AX_80806630	4	68282057	0.00185315	0.0342409	1212	0.416064	0.420769	-0.00715917
AX_172584543	20	10929709	0.00189602	0.366749	1212	0.416064	0.420748	-0.00371485
AX_75290834	1	148366028	0.00189788	0.0816832	1212	0.416064	0.420747	0.00639818
AX_75290931	1	148426685	0.00190178	0.0812706	1212	0.416064	0.420745	0.00643148
AX_75886703	18	10649437	0.00192226	0.418729	1212	0.416064	0.420736	0.00335768
AX_172565794	13	10538506	0.00207892	0.0973597	1212	0.416064	0.420666	-0.00529228
AX_172590776	5	5274839	0.00209084	0.140264	1212	0.416064	0.420661	-0.0045464
AX_172578696	7	14880646	0.00214332	0.0429043	1212	0.416064	0.420638	0.00684379
AX_172577177	5	58694969	0.00214599	0.155528	1212	0.416064	0.420637	-0.00428123
AX_158467259	23	5249620	0.00216752	0.258251	1212	0.416064	0.420628	0.00368494
AX_76390854	3	101389017	0.002183	0.084571	1212	0.416064	0.420622	0.00566211
AX_172582021	1	92437307	0.00218612	0.158828	1212	0.416064	0.420621	-0.00461773
AX_75727301	12	8928928	0.00218687	0.469472	1212	0.416064	0.42062	-0.00366302
AX_172581305	11	5617699	0.00219267	0.0891089	1212	0.416064	0.420618	0.00538195
AX_77222309	29	41956666	0.00226404	0.0371287	1212	0.416064	0.420589	-0.00678988
AX_172577863	6	23003792	0.0023135	0.0507426	1212	0.416064	0.42057	-0.00678884
AX_172581444	11	9109394	0.00244086	0.0775578	1212	0.416064	0.420522	-0.00543547
AX_75328313	1	166892761	0.00247217	0.3717	1212	0.416064	0.420511	0.00348456
AX_76604693	4	10696872	0.00250819	0.224835	1212	0.416064	0.420498	-0.00387488
AX_172569196	1	167037324	0.00253689	0.403878	1212	0.416064	0.420488	0.00338132
AX_158465763	17	7881300	0.00258603	0.430693	1212	0.416064	0.420471	0.00318853
AX_75712336	12	3755924	0.00263883	0.0915842	1212	0.416064	0.420453	0.00578637
AX_172595055	5	29440378	0.0027565	0.0878713	1212	0.416064	0.420414	0.00600576
AX_158469923	1	128225303	0.00276613	0.439356	1212	0.416064	0.420411	0.00360497
AX_75923994	19	2564361	0.00282516	0.156766	1212	0.416064	0.420392	-0.00417224
AX_75768799	13	10020730	0.00284688	0.32962	1212	0.416064	0.420385	-0.00365505
AX_76097487	2	45422025	0.00285278	0.273927	1212	0.416064	0.420383	-0.00369664
AX_172568119	1	137042010	0.00286416	0.42863	1212	0.416064	0.42038	0.00322833
AX_172578725	7	15555919	0.00289768	0.112211	1212	0.416064	0.42037	0.00503671
AX_75727144	12	8875946	0.00292715	0.481436	1212	0.416064	0.420361	0.00368666
AX_172567102	1	56400115	0.00294565	0.0829208	1212	0.416064	0.420355	0.00567771
AX_75890350	18	2080956	0.00295347	0.405116	1212	0.416064	0.420353	-0.00322148
AX_76657773	4	39578843	0.00295825	0.0148515	1212	0.416064	0.420351	-0.0111607
AX_75323099	1	164594904	0.00296804	0.0148515	1212	0.416064	0.420348	-0.0128581
AX_172584524	20	10292507	0.00296975	0.232261	1212	0.416064	0.420348	0.00354925
AX_75675662	11	9693561	0.00297325	0.139851	1212	0.416064	0.420347	-0.00458386
AX_75554648	1	93726138	0.00299213	0.426568	1212	0.416064	0.420341	-0.00381019
AX_172567679	11	10838689	0.00313182	0.254538	1212	0.416064	0.4203	-0.00369623
AX_76036323	2	146330822	0.00313948	0.0870462	1212	0.416064	0.420298	-0.00603674
AX_172569758	2	146007148	0.00314353	0.0424917	1212	0.416064	0.420297	-0.00812624
AX_75520145	1	77048421	0.00314639	0.489686	1212	0.416064	0.420296	-0.00325107
AX_172565757	13	5473910	0.00316556	0.30198	1212	0.416064	0.420291	-0.00344431
AX_172568367	4	54099163	0.00318349	0.413366	1212	0.416064	0.420286	-0.00350671
AX_172565446	9	22262422	0.00318711	0.0895215	1212	0.416064	0.420285	-0.00531051
AX_172568053	2	140071493	0.00320367	0.429043	1212	0.416064	0.42028	0.00333617
AX_172569038	4	56928819	0.00320539	0.35396	1212	0.416064	0.42028	-0.00349029
AX_76986206	7	15715129	0.00321496	0.105198	1212	0.416064	0.420277	0.00533723
AX_172581817	12	5892064	0.00321626	0.155941	1212	0.416064	0.420277	0.00432219
AX_172584380	20	4764404	0.00325633	0.107261	1212	0.416064	0.420266	-0.00498407
AX_172569965	1	188493109	0.00328286	0.20132	1212	0.416064	0.420259	-0.0045538
AX_172586768	4	34713381	0.00329743	0.30033	1212	0.416064	0.420255	-0.00403377
AX_172569781	19	3246087	0.00331315	0.212046	1212	0.416064	0.42025	0.00364797
AX_158469496	2	39666207	0.00334808	0.267739	1212	0.416064	0.420241	-0.00376056
AX_172580103	9	2360116	0.00337343	0.265677	1212	0.416064	0.420235	-0.00319979
AX_75973787	2	11345730	0.00340566	0.332096	1212	0.416064	0.420226	-0.00391044
AX_75604253	10	601248	0.00341001	0.269802	1212	0.416064	0.420225	-0.00324882
AX_172580113	9	2735850	0.003413	0.318894	1212	0.416064	0.420224	-0.00320924
AX_75768941	13	10071513	0.00349353	0.310644	1212	0.416064	0.420203	-0.00360167
AX_172589568	6	21952861	0.0035166	0.0189769	1212	0.416064	0.420198	-0.011975
AX_172580094	9	2560554	0.00364854	0.310644	1212	0.416064	0.420165	-0.00291713
AX_172577378	6	5562849	0.00368261	0.390264	1212	0.416064	0.420157	-0.00310661
AX_172578401	7	4270047	0.00370567	0.209983	1212	0.416064	0.420151	-0.00349507
AX_172584023	19	1937941	0.00371805	0.157591	1212	0.416064	0.420148	-0.00411137
AX_172672241	5	28869425	0.00372768	0.121287	1212	0.416064	0.420146	0.0050743
AX_75817047	15	10451631	0.00372894	0.181931	1212	0.416064	0.420146	-0.0036492
AX_75893450	18	3032949	0.00376918	0.247937	1212	0.416064	0.420136	-0.00361761
AX_172580111	9	2694593	0.00378918	0.287954	1212	0.416064	0.420132	-0.00328462
AX_75578540	10	13341869	0.00381407	0.296617	1212	0.416064	0.420126	-0.00325547
AX_75796681	14	430303	0.00383758	0.39604	1212	0.416064	0.42012	0.00335473
AX_75294345	1	150394241	0.00385738	0.0136139	1212	0.416064	0.420116	-0.0141687
AX_172593732	3	17552359	0.00386535	0.269389	1212	0.416064	0.420114	0.00365673
AX_75267991	1	137570104	0.00387464	0.145215	1212	0.416064	0.420112	-0.00433845
AX_172566903	11	10863728	0.00390629	0.255776	1212	0.416064	0.420105	-0.00363361
AX_172672948	4	90472133	0.00394208	0.165842	1212	0.416064	0.420097	-0.00373822
AX_76758208	4	89249305	0.00396243	0.305693	1212	0.416064	0.420092	-0.00326447
AX_76980137	7	13340834	0.00397874	0.260314	1212	0.416064	0.420088	-0.00364495
AX_172565283	8	4075698	0.00399912	0.168729	1212	0.416064	0.420084	0.00375076
AX_172579973	8	26917828	0.00403265	0.109736	1212	0.416064	0.420076	0.00458489
AX_76801900	5	24542339	0.00403829	0.268564	1212	0.416064	0.420075	0.00379068
AX_76289950	23	4343820	0.00406024	0.484736	1212	0.416064	0.42007	0.00285842
AX_172577218	1	158252037	0.00406104	0.0684818	1212	0.416064	0.42007	-0.0056644
AX_172673729	4	86508240	0.00416494	0.0680693	1212	0.416064	0.420048	-0.00579687
AX_172590270	1	123546380	0.00421481	0.244224	1212	0.416064	0.420037	0.00366962
AX_158466478	6	4848627	0.0042215	0.339934	1212	0.416064	0.420036	0.00337947
AX_172583611	17	7302172	0.00422323	0.25	1212	0.416064	0.420036	-0.00330101
AX_77017538	16	88649	0.00430474	0.290017	1212	0.416064	0.420019	-0.00327847
AX_172582313	13	3981439	0.00431074	0.39934	1212	0.416064	0.420018	-0.00320705
AX_172581601	11	15155401	0.00432885	0.166667	1212	0.416064	0.420014	-0.00399139
AX_75204230	1	107786304	0.00437661	0.45462	1212	0.416064	0.420004	0.00301075
AX_75802176	14	6279880	0.0044063	0.230611	1212	0.416064	0.419998	-0.00376474
AX_75379411	1	187942371	0.00441255	0.233086	1212	0.416064	0.419997	-0.00386568
AX_172580606	9	22219614	0.004428	0.177805	1212	0.416064	0.419994	-0.00385383
AX_172579899	1	165714547	0.00443815	0.0255776	1212	0.416064	0.419992	-0.00848569
AX_77155453	9	2413164	0.00445996	0.255776	1212	0.416064	0.419987	-0.0032172
AX_172591650	1	38746428	0.00447666	0.0742574	1212	0.416064	0.419984	0.00562388
AX_172565684	12	12911436	0.00451266	0.485974	1212	0.416064	0.419977	0.00305673
AX_75839750	15	6344220	0.00455418	0.105611	1212	0.416064	0.419969	0.00491462
AX_76087120	2	39156256	0.00457386	0.171205	1212	0.416064	0.419965	-0.00422809
AX_172582312	13	4045571	0.0046067	0.399752	1212	0.416064	0.419959	-0.00318105
AX_75797426	14	4705357	0.00461319	0.317244	1212	0.416064	0.419958	-0.00290363
AX_77159916	9	22161685	0.00469347	0.119224	1212	0.416064	0.419942	-0.00447092
AX_172567254	4	56947192	0.00474856	0.156353	1212	0.416064	0.419932	-0.00444188
AX_75605341	10	2899498	0.00476958	0.14769	1212	0.416064	0.419928	0.00412159
AX_158478788	1	121075990	0.0048005	0.144802	1212	0.416064	0.419923	-0.00429461
AX_76505736	3	55748175	0.00483315	0.0499175	1212	0.416064	0.419917	0.00665687
AX_172672700	13	12501971	0.00486834	0.199257	1212	0.416064	0.41991	0.00388693
AX_172579053	7	28635750	0.00489318	0.0478548	1212	0.416064	0.419906	-0.00572981
AX_75285458	1	145802584	0.00494601	0.306931	1212	0.416064	0.419896	-0.00328432
AX_75203605	1	107521125	0.00494751	0.145215	1212	0.416064	0.419896	-0.00401834
AX_75714285	12	4484567	0.00497141	0.185644	1212	0.416064	0.419892	-0.00414714
AX_172565940	4	56923945	0.00498475	0.351898	1212	0.416064	0.419889	-0.00333214
AX_172564749	17	3638074	0.00501613	0.150165	1212	0.416064	0.419884	0.00402207
AX_75641676	11	15201268	0.00503428	0.0111386	1212	0.416064	0.419881	-0.0142836
AX_76117229	2	57420957	0.00504499	0.0363036	1212	0.416064	0.419879	-0.00631903
AX_75682783	12	11649253	0.00509905	0.466997	1212	0.416064	0.41987	-0.00318138
AX_172578485	7	6909661	0.00512376	0.0144389	1212	0.416064	0.419865	-0.0108456
AX_172589835	2	75474169	0.00514905	0.230611	1212	0.416064	0.419861	0.00382698
AX_75356531	1	178696539	0.00515573	0.17203	1212	0.416064	0.41986	0.00431734
AX_172584030	19	2268006	0.00520893	0.112624	1212	0.416064	0.419851	-0.00472546
AX_158472190	23	1572949	0.00523111	0.431106	1212	0.416064	0.419847	0.00283908
AX_75677018	11	10134916	0.00527663	0.187294	1212	0.416064	0.419839	-0.00394382
AX_172578845	7	20580595	0.00527824	0.344884	1212	0.416064	0.419839	-0.00328186
AX_75720676	12	6734759	0.00528639	0.291254	1212	0.416064	0.419838	-0.00334246
AX_75711138	12	3368268	0.00528977	0.482673	1212	0.416064	0.419837	0.00319878
AX_76447124	3	27953149	0.00530703	0.205033	1212	0.416064	0.419834	0.00399617
AX_172565328	8	21744538	0.00531882	0.0156766	1212	0.416064	0.419832	0.00930686
AX_172673007	5	29429256	0.00533327	0.110561	1212	0.416064	0.41983	0.00493473
AX_172566298	23	3632713	0.00538869	0.151403	1212	0.416064	0.419821	0.00383988
AX_77043697	7	4206584	0.00540917	0.236386	1212	0.416064	0.419818	0.00356307
AX_75917568	18	10073050	0.00541288	0.366337	1212	0.416064	0.419817	0.00298734
AX_172594784	2	115373589	0.00542553	0.384488	1212	0.416064	0.419815	-0.00323599
AX_172595244	2	8052863	0.00543041	0.161716	1212	0.416064	0.419814	0.00399293
AX_172566574	2	45664686	0.00544166	0.422855	1212	0.416064	0.419812	-0.00327609
AX_76691018	4	56875381	0.00545359	0.480198	1212	0.416064	0.41981	-0.003328
AX_80952995	3	88178219	0.00546829	0.179868	1212	0.416064	0.419808	0.00377348
AX_77047361	7	5749390	0.00547523	0.0874587	1212	0.416064	0.419807	-0.00527363
AX_172589999	1	178565111	0.00549242	0.464521	1212	0.416064	0.419804	0.003103
AX_77248641	29	64511930	0.00549732	0.0346535	1212	0.416064	0.419803	-0.00746309
AX_76447236	3	2803391	0.00553691	0.158828	1212	0.416064	0.419797	0.0037242
AX_172578296	7	1810351	0.00554353	0.101898	1212	0.416064	0.419796	-0.00462922
AX_172581784	12	4286877	0.00559246	0.169142	1212	0.416064	0.419788	-0.00412092
AX_75779620	14	12829634	0.00563331	0.232261	1212	0.416064	0.419782	0.00329703
AX_76207196	20	13651769	0.00564314	0.309406	1212	0.416064	0.41978	-0.0034964
AX_172579838	8	23042329	0.0056549	0.220297	1212	0.416064	0.419779	-0.00382819
AX_172584659	21	1771463	0.0056742	0.22566	1212	0.416064	0.419776	0.00368436
AX_76890942	5	9866211	0.00568486	0.101898	1212	0.416064	0.419774	0.00495532
AX_172568656	1	57669528	0.00571757	0.138614	1212	0.416064	0.419769	0.00429549
AX_75604675	10	2682097	0.00571841	0.0606436	1212	0.416064	0.419769	-0.00553669
AX_172570564	4	65868134	0.0057286	0.0606436	1212	0.416064	0.419767	-0.00597822
AX_76388353	28	698454	0.00576366	0.0556931	1212	0.416064	0.419762	0.00564776
AX_77084094	8	21744571	0.00579123	0.0148515	1212	0.416064	0.419758	0.0106251
AX_158465729	6	4833686	0.00579321	0.311056	1212	0.416064	0.419757	0.00338587
AX_172674688	4	16246675	0.00580137	0.125	1212	0.416064	0.419756	0.00416439
AX_172582469	13	10991837	0.00581629	0.45132	1212	0.416064	0.419754	-0.0031213
AX_172582036	12	12951219	0.00586722	0.0796205	1212	0.416064	0.419746	-0.00540038
AX_172582758	14	4318450	0.00593944	0.34901	1212	0.416064	0.419735	-0.00305618
AX_76382318	28	3804690	0.00596989	0.0313531	1212	0.416064	0.419731	-0.00702897
AX_172564989	5	58270055	0.00599796	0.0940594	1212	0.416064	0.419727	-0.00455561
AX_172567076	2	123425855	0.00601319	0.185644	1212	0.416064	0.419725	-0.00406148
AX_158473724	23	2927938	0.00603077	0.040429	1212	0.416064	0.419722	-0.00685496
AX_172594713	4	67222197	0.00604058	0.0189769	1212	0.416064	0.419721	-0.00941881
AX_75570852	10	11169959	0.00606558	0.380776	1212	0.416064	0.419717	0.00317092
AX_172564873	4	66888055	0.00616997	0.394802	1212	0.416064	0.419702	-0.00312155
AX_76457653	3	33127915	0.00619215	0.185231	1212	0.416064	0.419699	-0.00422593
AX_172581490	11	10695191	0.00621736	0.161716	1212	0.416064	0.419695	0.00419084
AX_172564556	4	87218610	0.00624689	0.319719	1212	0.416064	0.419691	0.00313811
AX_76957802	6	4552904	0.00628491	0.358498	1212	0.416064	0.419686	-0.00302434
AX_75672261	11	8570884	0.0063228	0.0750825	1212	0.416064	0.419681	-0.00518648
AX_172675060	1	18622699	0.00632902	0.015264	1212	0.416064	0.41968	-0.0106276
AX_172578455	7	6155387	0.00633919	0.145627	1212	0.416064	0.419678	-0.00420206
AX_172594532	4	74158391	0.00637179	0.311056	1212	0.416064	0.419674	-0.00320042
AX_172672174	1	123590040	0.00639008	0.242987	1212	0.416064	0.419671	0.0035114
AX_77167011	9	3127706	0.00643125	0.191832	1212	0.416064	0.419666	-0.0032595
AX_172674440	1	12837760	0.0064684	0.356023	1212	0.416064	0.419661	0.00323679
AX_172578706	7	15523752	0.00654892	0.106436	1212	0.416064	0.41965	0.00494134
AX_76291696	23	4725512	0.00658774	0.0511551	1212	0.416064	0.419645	0.00591959
AX_172675096	11	10864609	0.00660149	0.269802	1212	0.416064	0.419643	-0.00331665
AX_172583587	17	6514829	0.00661041	0.42863	1212	0.416064	0.419642	-0.00284583
AX_172570990	4	33556746	0.00661453	0.30363	1212	0.416064	0.419641	-0.00381847
AX_172588407	1	179654033	0.00666597	0.255776	1212	0.416064	0.419634	0.00361437
AX_77097070	8	26677856	0.0067038	0.0367162	1212	0.416064	0.419629	0.0068255
AX_75357606	1	17679800	0.00671287	0.237211	1212	0.416064	0.419628	-0.00411208
AX_172569397	6	2590546	0.00672067	0.344472	1212	0.416064	0.419627	0.00309604
AX_75682388	12	11488346	0.00672427	0.295792	1212	0.416064	0.419627	0.00334146
AX_172565731	13	3899226	0.00677958	0.189356	1212	0.416064	0.41962	-0.00379493
AX_172581961	12	10056279	0.006797	0.24835	1212	0.416064	0.419617	0.00337162
AX_172586833	3	102226971	0.00682502	0.302805	1212	0.416064	0.419614	0.0031405
AX_76615700	4	16604393	0.00688316	0.297442	1212	0.416064	0.419606	0.00317127
AX_75528644	1	81164196	0.0069567	0.218234	1212	0.416064	0.419597	-0.0035826
AX_172590836	2	115249246	0.00697916	0.408003	1212	0.416064	0.419594	-0.00310649
AX_158478983	1	58975887	0.00704921	0.271452	1212	0.416064	0.419586	0.00346054
AX_172584679	21	2285432	0.00706931	0.251238	1212	0.416064	0.419583	0.00326402
AX_80891660	1	17681485	0.00715077	0.0627063	1212	0.416064	0.419573	-0.00611856
AX_172568677	1	145409900	0.00716007	0.0202145	1212	0.416064	0.419572	-0.0097075
AX_76923619	6	2754838	0.00719432	0.0111386	1212	0.416064	0.419568	-0.0129283
AX_75754510	13	4351132	0.00721826	0.305693	1212	0.416064	0.419565	0.00315029
AX_75232715	1	121065540	0.00723121	0.142739	1212	0.416064	0.419563	-0.00414697
AX_172569389	1	166710785	0.00727242	0.489686	1212	0.416064	0.419558	-0.00299404
AX_76655085	4	38174546	0.00727904	0.0247525	1212	0.416064	0.419557	0.00786513
AX_172671413	2	39094661	0.0073666	0.235149	1212	0.416064	0.419547	-0.00357104
AX_172580712	10	2404353	0.00738082	0.148927	1212	0.416064	0.419545	0.00363701
AX_172565356	4	56947161	0.00738084	0.15429	1212	0.416064	0.419545	-0.0042482
AX_172577205	5	59084114	0.00744533	0.105198	1212	0.416064	0.419538	-0.0043149
AX_76030983	2	143875212	0.00746627	0.193482	1212	0.416064	0.419535	0.00380158
AX_75611493	10	4884730	0.00750351	0.0305281	1212	0.416064	0.419531	-0.0075259
AX_172584834	25	2245303	0.00755351	0.337871	1212	0.416064	0.419525	0.00275812
AX_172567987	4	68036736	0.00755546	0.0156766	1212	0.416064	0.419525	-0.0100607
AX_80948071	13	15065879	0.00761659	0.14934	1212	0.416064	0.419518	-0.00380098
AX_76918957	6	21047350	0.00763175	0.156766	1212	0.416064	0.419516	-0.00401098
AX_172565824	13	15418276	0.00764103	0.47401	1212	0.416064	0.419515	0.00276062
AX_172571409	1	63079524	0.007675	0.30033	1212	0.416064	0.419511	0.00319417
AX_172578365	7	3205235	0.00771652	0.116337	1212	0.416064	0.419507	0.0041068
AX_75583805	10	14849792	0.00775598	0.290842	1212	0.416064	0.419502	0.00318417
AX_75787803	14	1537616	0.00775796	0.190182	1212	0.416064	0.419502	0.00347873
AX_172672428	3	4843012	0.00779977	0.194719	1212	0.416064	0.419497	0.00336211
AX_75701080	12	17772257	0.00784482	0.0160891	1212	0.416064	0.419492	0.0104539
AX_172566283	23	1770108	0.00786117	0.280528	1212	0.416064	0.41949	-0.00288979
AX_75677158	11	10176237	0.00788492	0.189769	1212	0.416064	0.419488	-0.00373422
AX_172584620	20	13169287	0.00789639	0.279703	1212	0.416064	0.419486	-0.00344243
AX_80917672	13	10638214	0.00790705	0.313944	1212	0.416064	0.419485	-0.00300907
AX_75529620	1	81638456	0.00794641	0.35231	1212	0.416064	0.419481	-0.00301472
AX_76227052	20	8251253	0.00795692	0.485149	1212	0.416064	0.41948	0.00272717
AX_172595139	1	120965870	0.00796388	0.330446	1212	0.416064	0.419479	-0.00293754
AX_172565814	13	13534900	0.00797578	0.365924	1212	0.416064	0.419478	0.00291308
AX_172568456	4	79742800	0.00808077	0.122112	1212	0.416064	0.419466	0.00402775
AX_76516598	3	60617797	0.00810738	0.40429	1212	0.416064	0.419464	-0.0035177
AX_172578877	7	22659587	0.00815156	0.153465	1212	0.416064	0.419459	0.00364984
AX_75841058	15	6774925	0.008162	0.490924	1212	0.416064	0.419458	0.00272882
AX_76986004	7	15640083	0.00822921	0.154703	1212	0.416064	0.419451	0.00410794
AX_172588629	1	189461696	0.00825397	0.178218	1212	0.416064	0.419448	-0.00363116
AX_172569357	4	57038508	0.00825986	0.421617	1212	0.416064	0.419447	-0.00316003
AX_75998247	2	127265666	0.00826814	0.489686	1212	0.416064	0.419446	0.00302388
AX_75776875	14	11907148	0.00827327	0.419967	1212	0.416064	0.419446	-0.00292808
AX_172674429	1	153255597	0.00828391	0.181106	1212	0.416064	0.419445	-0.00399806
AX_158473639	1	121427420	0.00829033	0.224422	1212	0.416064	0.419444	-0.00341386
AX_77165647	9	2725759	0.00830376	0.451733	1212	0.416064	0.419443	-0.00266859
AX_172674547	2	14272281	0.00831125	0.0981848	1212	0.416064	0.419442	-0.00448756
AX_172671874	3	67623405	0.00831462	0.141502	1212	0.416064	0.419442	-0.00421644
AX_172583958	18	9678641	0.00838268	0.264439	1212	0.416064	0.419434	-0.00279227
AX_75720794	12	6775674	0.00841582	0.148515	1212	0.416064	0.419431	0.00414574
AX_75619925	10	7612638	0.00849958	0.460809	1212	0.416064	0.419422	-0.00353415
AX_75885663	18	10350468	0.00855035	0.390677	1212	0.416064	0.419417	-0.00288911
AX_76726073	4	74142852	0.00857875	0.214934	1212	0.416064	0.419414	-0.00365481
AX_172587340	3	54914909	0.0086107	0.146865	1212	0.416064	0.419411	-0.00384683
AX_172571588	1	66196935	0.0086254	0.180693	1212	0.416064	0.41941	-0.00370248
AX_172568702	1	193947443	0.00863181	0.185644	1212	0.416064	0.419409	-0.00356133
AX_75202490	1	107051675	0.00864909	0.294554	1212	0.416064	0.419407	-0.0031347
AX_172594679	1	189548267	0.00872203	0.178218	1212	0.416064	0.4194	-0.00360611
AX_75667762	11	694761	0.00873633	0.354373	1212	0.416064	0.419399	-0.00296852
AX_76717978	4	69948252	0.0087692	0.0358911	1212	0.416064	0.419395	-0.00678036
AX_75875898	17	7824785	0.00886864	0.393152	1212	0.416064	0.419385	0.00287333
AX_172582130	1	128180111	0.00887581	0.188531	1212	0.416064	0.419385	-0.00385526
AX_172582994	14	12629866	0.00888884	0.0804455	1212	0.416064	0.419383	-0.00457429
AX_172583590	17	6707770	0.00890006	0.214934	1212	0.416064	0.419382	-0.00303058
AX_172579235	7	35313931	0.00890244	0.42368	1212	0.416064	0.419382	-0.00258477
AX_75500673	1	66590513	0.00891489	0.347772	1212	0.416064	0.419381	-0.00296009
AX_172577046	5	54742326	0.00891634	0.183581	1212	0.416064	0.419381	0.00337785
AX_75234124	1	121736033	0.00894208	0.17038	1212	0.416064	0.419378	-0.00382116
AX_172592052	4	72485100	0.00896338	0.467822	1212	0.416064	0.419376	-0.00310185
AX_172566485	6	17486641	0.00901219	0.0391914	1212	0.416064	0.419372	-0.00706213
AX_172580897	10	9680059	0.00915723	0.0651815	1212	0.416064	0.419358	-0.00538661
AX_77185786	9	9764925	0.00917298	0.446782	1212	0.416064	0.419356	0.0031219
AX_172569032	10	19063283	0.009178	0.377475	1212	0.416064	0.419356	-0.0029145
AX_158469925	13	7994834	0.00919982	0.274752	1212	0.416064	0.419354	0.00332117
AX_172578459	7	6203283	0.00923478	0.0631188	1212	0.416064	0.41935	-0.00569651
AX_75699159	12	17150480	0.00927642	0.495875	1212	0.416064	0.419346	-0.00283804
AX_172584625	20	13686802	0.0093109	0.305693	1212	0.416064	0.419343	-0.00334114
AX_80909794	9	10911598	0.00931573	0.247525	1212	0.416064	0.419343	-0.00351991
AX_75892451	18	2730050	0.00934003	0.0363036	1212	0.416064	0.41934	-0.00653302
AX_80874514	1	164443794	0.0094209	0.0123762	1212	0.416064	0.419333	-0.012362
AX_172670560	4	68812140	0.0094296	0.152228	1212	0.416064	0.419332	-0.00432178
AX_75371541	1	184906944	0.00943917	0.134488	1212	0.416064	0.419331	0.00431766
AX_75767971	13	9681019	0.00944774	0.412129	1212	0.416064	0.419331	-0.00293437
AX_172583354	3	27887890	0.00945547	0.194307	1212	0.416064	0.41933	0.00377798
AX_172590525	1	118882254	0.0094662	0.249175	1212	0.416064	0.419329	0.00352327
AX_76211309	20	2461615	0.00946961	0.186469	1212	0.416064	0.419329	-0.00332009
AX_76234903	21	1694080	0.00947069	0.134901	1212	0.416064	0.419328	-0.00395422
AX_75756085	13	5010130	0.00955124	0.457508	1212	0.416064	0.419321	-0.00301643
AX_172590722	3	41853233	0.00959452	0.491749	1212	0.416064	0.419317	-0.00283486
AX_172582737	14	3451187	0.00964123	0.259901	1212	0.416064	0.419313	-0.00312042
AX_76030850	2	143817854	0.00964134	0.193894	1212	0.416064	0.419313	0.00367263
AX_75615161	10	891444	0.00964893	0.207096	1212	0.416064	0.419312	0.0030654
AX_172579832	8	23110375	0.00966318	0.221122	1212	0.416064	0.419311	-0.00358694
AX_172592429	8	6165095	0.00968306	0.27269	1212	0.416064	0.419309	-0.00303666
AX_75681842	12	11274119	0.00969853	0.261551	1212	0.416064	0.419308	-0.00326825
AX_172589355	1	118465423	0.00971623	0.0441419	1212	0.416064	0.419306	-0.00604675
AX_76713330	4	67553090	0.00975455	0.0540429	1212	0.416064	0.419303	-0.0052956
AX_76399657	3	105227485	0.00975517	0.35396	1212	0.416064	0.419303	0.00291858
AX_158472779	10	14160013	0.00975651	0.0697195	1212	0.416064	0.419303	-0.00502468
AX_172569425	1	121827583	0.00977883	0.116337	1212	0.416064	0.419301	-0.00436144
AX_172578427	7	4730008	0.00979976	0.0726073	1212	0.416064	0.419299	-0.00479603
AX_77209974	29	30413579	0.00986537	0.040429	1212	0.416064	0.419293	-0.00561486
AX_172566760	7	14044967	0.00988138	0.0272277	1212	0.416064	0.419292	0.00776974
AX_172588663	3	34702008	0.00990273	0.137376	1212	0.416064	0.41929	0.00367591
AX_172672440	3	43685820	0.00995847	0.0804455	1212	0.416064	0.419285	0.0045887
AX_172674467	1	60703696	0.00998865	0.160891	1212	0.416064	0.419282	0.00374227
AX_75396391	1	194221295	0.00998957	0.108911	1212	0.416064	0.419282	-0.00428178
AX_158466050	13	4169414	0.0100325	0.292904	1212	0.416064	0.419278	-0.00304982
AX_172675127	5	22697658	0.0100349	0.316832	1212	0.416064	0.419278	-0.00313325
AX_75777024	14	1175458	0.0100351	0.230611	1212	0.416064	0.419278	0.00322108
AX_172672177	4	16890247	0.0100366	0.232673	1212	0.416064	0.419278	0.00349835
AX_76331415	26	1290564	0.0100537	0.0206271	1212	0.416064	0.419277	-0.00900434
AX_77073676	8	17705812	0.0100571	0.452558	1212	0.416064	0.419276	0.00294458
AX_172588536	1	178540965	0.0100672	0.484736	1212	0.416064	0.419275	0.00299501
AX_172579722	8	19807631	0.0100768	0.426155	1212	0.416064	0.419275	-0.00291211
AX_75585605	10	15363600	0.010086	0.392327	1212	0.416064	0.419274	0.00284459
AX_75578795	10	13417479	0.0101292	0.355198	1212	0.416064	0.41927	0.00277277
AX_77197514	29	18754711	0.0101911	0.136139	1212	0.416064	0.419265	0.00386659
AX_76519262	3	61830701	0.0102037	0.466584	1212	0.416064	0.419264	0.00324036
AX_172594066	1	178795020	0.0102078	0.17533	1212	0.416064	0.419263	0.00391699
AX_158469220	5	55185402	0.0102093	0.27764	1212	0.416064	0.419263	-0.00277381
AX_172577151	5	57857722	0.0102418	0.117574	1212	0.416064	0.419261	-0.00410872
AX_172578456	7	6233746	0.0102433	0.0660066	1212	0.416064	0.41926	-0.00539665
AX_172590763	4	70774672	0.0102594	0.131188	1212	0.416064	0.419259	0.00412073
AX_172584371	20	4596679	0.0102615	0.200908	1212	0.416064	0.419259	-0.00328351
AX_172578470	7	6411823	0.0102922	0.0668317	1212	0.416064	0.419256	-0.0054386
AX_75502874	1	67594391	0.010313	0.142739	1212	0.416064	0.419255	-0.00398514
AX_76129793	2	64227184	0.010324	0.0429043	1212	0.416064	0.419254	-0.00663639
AX_75465627	1	50272519	0.0103353	0.490924	1212	0.416064	0.419253	0.00286775
AX_172671748	2	47850459	0.0103593	0.232673	1212	0.416064	0.419251	0.00320947
AX_76670473	4	4513522	0.0103668	0.122112	1212	0.416064	0.41925	-0.00389086
AX_172564999	6	2186536	0.0103813	0.330033	1212	0.416064	0.419249	-0.00281629
AX_172579963	8	26881758	0.0104143	0.0639439	1212	0.416064	0.419246	0.00526634
AX_158472328	3	52133328	0.0104178	0.0618812	1212	0.416064	0.419246	0.00533575
AX_172573865	5	29149613	0.0104417	0.095297	1212	0.416064	0.419244	0.00487337
AX_172588488	1	178582102	0.0104493	0.244224	1212	0.416064	0.419243	0.00339622
AX_80945844	3	27671004	0.0105286	0.34901	1212	0.416064	0.419237	0.00299453
AX_172674204	2	144498887	0.0105398	0.202145	1212	0.416064	0.419236	0.00357968
AX_172582677	14	1229611	0.0105679	0.102723	1212	0.416064	0.419233	0.00453914
AX_172578199	1	144748561	0.0105733	0.148927	1212	0.416064	0.419233	-0.00384258
AX_172581071	10	15347206	0.010639	0.125	1212	0.416064	0.419228	-0.00393392
AX_172592401	1	190837787	0.0106827	0.325083	1212	0.416064	0.419224	0.00321926
AX_172579837	8	22995363	0.0106927	0.0556931	1212	0.416064	0.419223	-0.0057756
AX_75386274	1	190474203	0.0106986	0.44637	1212	0.416064	0.419223	-0.00324476
AX_172591352	1	81139823	0.0108252	0.342822	1212	0.416064	0.419213	-0.00282814
AX_75758586	13	5992909	0.0108544	0.393977	1212	0.416064	0.41921	-0.00306007
AX_75624808	10	9156446	0.0109462	0.231436	1212	0.416064	0.419203	-0.00344127
AX_75854868	17	1536299	0.0109717	0.205033	1212	0.416064	0.419201	0.00319192
AX_77173828	9	5654104	0.0109869	0.219472	1212	0.416064	0.4192	-0.0034598
AX_158469165	17	2325840	0.0110454	0.224422	1212	0.416064	0.419195	-0.00313357
AX_172590536	11	10200175	0.0110708	0.129125	1212	0.416064	0.419193	-0.00417614
AX_172671432	1	123190189	0.0110785	0.272277	1212	0.416064	0.419193	-0.00311744
AX_172581070	10	15149638	0.0110977	0.141914	1212	0.416064	0.419191	-0.00370643
AX_75764403	13	8186233	0.0112523	0.179043	1212	0.416064	0.419179	0.00378991
AX_172581842	12	6760335	0.0112606	0.125825	1212	0.416064	0.419179	0.00432252
AX_172568190	4	73964729	0.0112731	0.353135	1212	0.416064	0.419178	-0.00308918
AX_172570285	1	16584845	0.0113423	0.271865	1212	0.416064	0.419172	-0.00345051
AX_172582983	14	12069610	0.011352	0.29538	1212	0.416064	0.419172	-0.00303483
AX_158467331	13	9091427	0.0114735	0.0932343	1212	0.416064	0.419162	-0.00460576
AX_76519512	3	61940641	0.0115426	0.437294	1212	0.416064	0.419157	0.00319673
AX_172568689	18	3387342	0.0115572	0.435644	1212	0.416064	0.419156	0.00285447
AX_172593839	7	4542294	0.0115993	0.349835	1212	0.416064	0.419153	0.00292194
AX_77043777	7	4242734	0.0116082	0.276815	1212	0.416064	0.419152	-0.00302844
AX_172571399	1	62845169	0.0116253	0.0544554	1212	0.416064	0.419151	-0.00545467
AX_77185783	9	9764454	0.011677	0.447195	1212	0.416064	0.419147	0.0030202
AX_76485840	3	471821	0.0116814	0.316419	1212	0.416064	0.419147	-0.00288147
AX_172568204	2	44406363	0.0118007	0.108498	1212	0.416064	0.419138	-0.00438015
AX_172670739	4	40276052	0.0118248	0.348597	1212	0.416064	0.419136	-0.00307859
AX_75768392	13	9861392	0.0118937	0.323845	1212	0.416064	0.419131	-0.00314939
AX_172569254	5	12843162	0.0119058	0.10396	1212	0.416064	0.419131	0.00398219
AX_172582283	13	3153472	0.0119244	0.0482673	1212	0.416064	0.419129	0.00584169
AX_172583560	17	5448772	0.0119264	0.27599	1212	0.416064	0.419129	0.00309515
AX_172671004	1	190905302	0.0120093	0.37005	1212	0.416064	0.419123	0.00317476
AX_75238243	1	123614896	0.0120674	0.474422	1212	0.416064	0.419119	-0.00273638
AX_172572567	1	82563699	0.0120935	0.12335	1212	0.416064	0.419117	0.00386793
AX_172564706	1	59047635	0.0120941	0.316832	1212	0.416064	0.419117	0.00271969
AX_172581166	1	53368455	0.012144	0.102723	1212	0.416064	0.419113	-0.00429407
AX_76344871	26	4244000	0.0121652	0.269802	1212	0.416064	0.419112	-0.00298967
AX_75804239	14	680839	0.0122265	0.381601	1212	0.416064	0.419108	-0.00329308
AX_76344914	26	4250868	0.0122294	0.251238	1212	0.416064	0.419107	0.00294924
AX_172671069	1	36934119	0.012239	0.215759	1212	0.416064	0.419107	0.00334872
AX_158482695	18	7673181	0.0122818	0.499175	1212	0.416064	0.419104	0.00289606
AX_172565591	11	14563159	0.0123241	0.273927	1212	0.416064	0.419101	-0.00301946
AX_172578848	7	20606467	0.012378	0.203795	1212	0.416064	0.419097	-0.00322796
AX_75327747	1	166652985	0.0124104	0.319719	1212	0.416064	0.419095	0.00306085
AX_172582982	14	12039728	0.0124823	0.165842	1212	0.416064	0.41909	-0.00352861
AX_172673441	19	2662303	0.0125358	0.310231	1212	0.416064	0.419086	-0.0027348
AX_172583240	15	7148817	0.0125591	0.352723	1212	0.416064	0.419085	0.0026548
AX_172567831	2	19009038	0.01256	0.485561	1212	0.416064	0.419084	0.00304337
AX_172594498	1	54060752	0.0125629	0.266502	1212	0.416064	0.419084	-0.00287963
AX_172565256	7	31174302	0.0125842	0.302805	1212	0.416064	0.419083	-0.00322424
AX_172579835	8	23025664	0.0125855	0.17038	1212	0.416064	0.419083	-0.00359816
AX_172594586	2	69742370	0.0126125	0.0565182	1212	0.416064	0.419081	0.005246
AX_172594695	3	101270285	0.0126223	0.080033	1212	0.416064	0.41908	0.00461187
AX_172565000	6	2054983	0.0126471	0.270215	1212	0.416064	0.419079	-0.00311513
AX_75775242	14	1124228	0.0127044	0.297442	1212	0.416064	0.419075	0.00310341
AX_75740781	13	14876628	0.012716	0.297855	1212	0.416064	0.419074	-0.00279322
AX_75794983	14	3888824	0.0127395	0.103135	1212	0.416064	0.419072	0.00459536
AX_172584694	21	3269267	0.0127467	0.313944	1212	0.416064	0.419072	0.00303294
AX_75699165	12	17152621	0.0127813	0.171617	1212	0.416064	0.419069	-0.00353665
AX_75311527	1	158498539	0.0127875	0.0532178	1212	0.416064	0.419069	-0.00637611
AX_76446554	3	27676057	0.0127988	0.30198	1212	0.416064	0.419068	0.00309805
AX_75973897	2	11351882	0.0128032	0.30363	1212	0.416064	0.419068	0.0032143
AX_172588273	1	187566465	0.0128335	0.363449	1212	0.416064	0.419066	0.00289098
AX_172670432	2	123213623	0.0128667	0.151815	1212	0.416064	0.419064	-0.00355169
AX_172581437	11	9279264	0.0129011	0.241749	1212	0.416064	0.419061	-0.00310974
AX_75500432	1	66477637	0.0129014	0.125825	1212	0.416064	0.419061	-0.00409252
AX_77098268	8	27103268	0.0129124	0.0767327	1212	0.416064	0.419061	0.00457502
AX_172582572	13	15053611	0.0129155	0.22566	1212	0.416064	0.41906	-0.00306249
AX_172573555	1	189695251	0.0129256	0.0928218	1212	0.416064	0.41906	0.00467507
AX_172570028	2	19203827	0.0129357	0.178218	1212	0.416064	0.419059	-0.00356239
AX_172566961	1	111140045	0.0129844	0.124175	1212	0.416064	0.419056	0.00409372
AX_75385337	1	18775636	0.0130314	0.0185644	1212	0.416064	0.419053	-0.00858386
AX_76087023	2	39085942	0.0130553	0.131188	1212	0.416064	0.419051	-0.00404915
AX_76678526	4	4950453	0.0131049	0.0437294	1212	0.416064	0.419048	-0.00522828
AX_75587269	10	15856127	0.0131239	0.489274	1212	0.416064	0.419047	0.00263368
AX_80914518	8	22954516	0.0131374	0.243812	1212	0.416064	0.419046	-0.00326919
AX_172590205	3	69793561	0.0131454	0.334571	1212	0.416064	0.419045	-0.00304268
AX_172672642	2	45507964	0.0131578	0.272277	1212	0.416064	0.419044	-0.00306475
AX_172582042	12	12977079	0.0131602	0.263201	1212	0.416064	0.419044	-0.00322379
AX_172578723	7	15655266	0.0132023	0.183168	1212	0.416064	0.419042	0.00352433
AX_75474039	1	54075754	0.0132175	0.0210396	1212	0.416064	0.419041	-0.008541
AX_172590261	1	85878317	0.0132667	0.129538	1212	0.416064	0.419037	0.00405139
AX_76131518	2	6460275	0.0132947	0.439769	1212	0.416064	0.419036	0.00263861
AX_172675156	2	114837620	0.0132978	0.194307	1212	0.416064	0.419035	-0.00335779
AX_172583303	15	9769967	0.0133067	0.143152	1212	0.416064	0.419035	-0.00354852
AX_76310788	24	4017659	0.0133097	0.139851	1212	0.416064	0.419035	-0.00366597
AX_75434890	1	35364489	0.0133098	0.45297	1212	0.416064	0.419035	-0.00274231
AX_172577035	4	60102962	0.0133423	0.0371287	1212	0.416064	0.419033	-0.00559476
AX_76229548	20	9217911	0.0133493	0.453383	1212	0.416064	0.419032	-0.00268644
AX_75755970	13	4958691	0.0134389	0.418317	1212	0.416064	0.419026	-0.00274896
AX_172591949	1	187995340	0.0134752	0.182343	1212	0.416064	0.419024	0.00332571
AX_75578801	10	13420003	0.01348	0.354785	1212	0.416064	0.419024	0.0026678
AX_172590861	1	31265072	0.0135213	0.474422	1212	0.416064	0.419021	0.00278716
AX_80898209	27	4585565	0.0135462	0.480611	1212	0.416064	0.419019	0.0024773
AX_75783328	14	13882032	0.0135775	0.29538	1212	0.416064	0.419017	-0.00274835
AX_75587369	10	15884331	0.0135966	0.103135	1212	0.416064	0.419016	0.00420904
AX_76232718	21	1199762	0.0136389	0.463284	1212	0.416064	0.419014	-0.00269472
AX_158474549	12	11195017	0.0136413	0.186469	1212	0.416064	0.419013	-0.00333442
AX_76800716	5	23995007	0.0136556	0.305693	1212	0.416064	0.419013	-0.00297445
AX_172674409	1	29084143	0.0136858	0.0981848	1212	0.416064	0.419011	-0.00494551
AX_158481088	18	2691166	0.0136911	0.0235149	1212	0.416064	0.41901	0.00800665
AX_77183230	9	1232072	0.0137096	0.330446	1212	0.416064	0.419009	0.00276724
AX_80842494	3	105727738	0.0137484	0.432756	1212	0.416064	0.419007	-0.00247912
AX_76264492	22	2419161	0.0137552	0.191832	1212	0.416064	0.419006	0.00302436
AX_76393424	3	10244441	0.0138832	0.0820957	1212	0.416064	0.418998	-0.00462507
AX_172582516	13	12314078	0.0139281	0.0915842	1212	0.416064	0.418996	0.00400906
AX_172583954	18	9490598	0.0139641	0.243399	1212	0.416064	0.418993	0.00286373
AX_172566907	3	28678909	0.0139775	0.293317	1212	0.416064	0.418993	0.00339714
AX_76102543	2	48298052	0.0140027	0.226485	1212	0.416064	0.418991	0.00311292
AX_75770247	13	10636606	0.0141154	0.3717	1212	0.416064	0.418984	-0.00272666
AX_75201531	1	106655285	0.0141307	0.0363036	1212	0.416064	0.418983	-0.00643065
AX_158478471	7	28087918	0.0142088	0.290842	1212	0.416064	0.418978	-0.00285016
AX_76138780	2	6844124	0.0142337	0.182343	1212	0.416064	0.418977	-0.00333991
AX_75776710	14	1166674	0.0142458	0.301155	1212	0.416064	0.418976	0.00303447
AX_172578460	7	5628471	0.0142584	0.0726073	1212	0.416064	0.418975	-0.00499008
AX_172671461	2	123501195	0.0143258	0.177805	1212	0.416064	0.418971	0.00365123
AX_172570306	3	28364619	0.0143315	0.167904	1212	0.416064	0.418971	0.00363984
AX_75405705	1	21133934	0.0143752	0.386139	1212	0.416064	0.418968	-0.00307818
AX_172587270	1	87556063	0.0143873	0.330446	1212	0.416064	0.418968	0.0028632
AX_172583588	17	6654476	0.0143972	0.205033	1212	0.416064	0.418967	-0.00307829
AX_75788884	14	177889	0.0144213	0.389026	1212	0.416064	0.418966	-0.0031245
AX_172580955	10	11001627	0.0144309	0.273102	1212	0.416064	0.418965	-0.00306493
AX_75569879	10	10901030	0.0144531	0.30363	1212	0.416064	0.418964	-0.00301922
AX_172670433	4	84019979	0.0144701	0.1217	1212	0.416064	0.418963	-0.0038196
AX_75247837	1	128407784	0.014482	0.283828	1212	0.416064	0.418962	0.00316396
AX_172591941	10	19191098	0.0144992	0.300743	1212	0.416064	0.418961	0.0026942
AX_75410187	1	23348612	0.0145655	0.095297	1212	0.416064	0.418957	0.00450983
AX_172591776	5	12706187	0.0145782	0.283828	1212	0.416064	0.418956	-0.00284054
AX_75237454	1	123229855	0.0145873	0.459158	1212	0.416064	0.418956	-0.00272943
AX_172568506	1	166941530	0.0145886	0.337871	1212	0.416064	0.418956	-0.00287893
AX_172595265	7	11592499	0.014639	0.100248	1212	0.416064	0.418953	-0.00453651
AX_75664504	11	5908349	0.0146541	0.117162	1212	0.416064	0.418952	0.00383933
AX_172572282	1	76917071	0.0146542	0.199257	1212	0.416064	0.418952	-0.00310252
AX_76917153	6	20387014	0.0147591	0.0990099	1212	0.416064	0.418946	0.00407893
AX_172568606	3	61584402	0.0147642	0.40429	1212	0.416064	0.418946	-0.00320454
AX_172588811	4	68105266	0.0147914	0.0420792	1212	0.416064	0.418944	-0.0058904
AX_158478125	28	482552	0.0148082	0.381601	1212	0.416064	0.418943	-0.00256738
AX_172583383	15	12511104	0.0148143	0.410066	1212	0.416064	0.418943	0.00246019
AX_76362939	27	3703176	0.0148469	0.232261	1212	0.416064	0.418941	0.00288584
AX_172592369	1	104890420	0.0148567	0.273927	1212	0.416064	0.41894	-0.00298238
AX_76362931	27	3701639	0.0149238	0.245875	1212	0.416064	0.418936	0.00282511
AX_76396705	3	10387320	0.0149856	0.132838	1212	0.416064	0.418933	-0.00368342
AX_172567589	7	15735111	0.0150076	0.150578	1212	0.416064	0.418932	0.00380782
AX_75285189	1	145672219	0.0150169	0.396865	1212	0.416064	0.418931	0.00283538
AX_172672759	3	28732658	0.0150482	0.29538	1212	0.416064	0.418929	0.00334489
AX_172565443	9	21550728	0.0150528	0.259901	1212	0.416064	0.418929	0.00295498
AX_75544883	1	88928281	0.0150597	0.334571	1212	0.416064	0.418929	0.00303162
AX_172580751	10	3419540	0.0150896	0.0705446	1212	0.416064	0.418927	0.00482367
AX_172587386	2	123759230	0.0150979	0.184406	1212	0.416064	0.418926	0.00358062
AX_172587434	3	83067277	0.0150994	0.450908	1212	0.416064	0.418926	0.00270389
AX_172569245	4	5690932	0.0151385	0.140677	1212	0.416064	0.418924	0.00374563
AX_158481211	10	897917	0.0151489	0.473597	1212	0.416064	0.418924	0.00251005
AX_158470192	10	3366554	0.0151956	0.447607	1212	0.416064	0.418921	-0.00264672
AX_172587185	1	173431316	0.0152764	0.0433168	1212	0.416064	0.418916	0.00550666
AX_76078050	2	34061183	0.0152783	0.354373	1212	0.416064	0.418916	0.00269958
AX_172584525	20	10349722	0.0154067	0.444719	1212	0.416064	0.418909	0.00260789
AX_75619780	10	7566535	0.0154343	0.271865	1212	0.416064	0.418908	0.00340248
AX_75816610	15	10326323	0.0154935	0.0445545	1212	0.416064	0.418904	0.00582247
AX_75789088	14	1977858	0.0154993	0.0325908	1212	0.416064	0.418904	0.00649044
AX_75201182	1	106508391	0.0155066	0.0643564	1212	0.416064	0.418904	-0.00500177
AX_172589274	1	122501295	0.0155443	0.0511551	1212	0.416064	0.418902	-0.0055988
AX_172671972	1	163112791	0.0155515	0.174917	1212	0.416064	0.418901	-0.00373805
AX_75943844	19	8431211	0.015572	0.449257	1212	0.416064	0.4189	0.00294739
AX_172578702	7	15050992	0.0156326	0.105611	1212	0.416064	0.418897	0.00402135
AX_76694377	4	58503607	0.0156457	0.183581	1212	0.416064	0.418896	0.00344109
AX_75290735	1	148313564	0.0156523	0.0107261	1212	0.416064	0.418896	0.011756
AX_75528899	1	81278236	0.0156651	0.432756	1212	0.416064	0.418895	0.0026591
AX_172594511	2	73581287	0.0157056	0.0231023	1212	0.416064	0.418893	-0.00672154
AX_172582394	13	8172429	0.0157072	0.123762	1212	0.416064	0.418893	0.00406323
AX_172593035	5	43077996	0.0157153	0.14934	1212	0.416064	0.418892	-0.00376479
AX_172565758	13	6377392	0.0157392	0.404703	1212	0.416064	0.418891	-0.00283062
AX_75866631	17	5206926	0.0157463	0.162954	1212	0.416064	0.418891	0.00349308
AX_172577748	6	17636170	0.0158064	0.35396	1212	0.416064	0.418887	-0.00283825
AX_75529191	1	81423263	0.0159115	0.384488	1212	0.416064	0.418882	-0.00270285
AX_75825407	15	1558748	0.0159116	0.240924	1212	0.416064	0.418882	-0.00325678
AX_75739991	13	14530302	0.0159282	0.430693	1212	0.416064	0.418881	-0.002539
AX_80927235	14	456341	0.015933	0.380776	1212	0.416064	0.41888	-0.003163
AX_75473600	1	53890690	0.0159842	0.0160891	1212	0.416064	0.418878	-0.00868073
AX_75263170	1	1396171	0.0160077	0.459158	1212	0.416064	0.418876	-0.00260949
AX_172579456	8	6428489	0.0160387	0.169967	1212	0.416064	0.418875	0.00311167
AX_75740768	13	14871657	0.0160804	0.294142	1212	0.416064	0.418873	-0.0027093
AX_172588501	5	43181100	0.0160888	0.0639439	1212	0.416064	0.418872	-0.00512564
AX_172672042	1	18646380	0.0161027	0.0177393	1212	0.416064	0.418871	-0.00846941
AX_172583791	18	3315331	0.01611	0.343234	1212	0.416064	0.418871	0.00264071
AX_75682166	12	11398199	0.0161298	0.142739	1212	0.416064	0.41887	0.00360293
AX_172565653	12	7498572	0.0161365	0.235974	1212	0.416064	0.41887	-0.00356251
AX_172567341	1	36788748	0.0161371	0.349835	1212	0.416064	0.41887	-0.00296921
AX_172569967	1	188988727	0.016172	0.372112	1212	0.416064	0.418868	0.00273152
AX_158475312	1	106326008	0.0161879	0.223597	1212	0.416064	0.418867	-0.00300739
AX_76314254	24	4827425	0.0162328	0.113861	1212	0.416064	0.418865	0.00372242
AX_172671089	2	4562542	0.0162539	0.120875	1212	0.416064	0.418863	-0.00372745
AX_172569105	2	39988281	0.0162779	0.37005	1212	0.416064	0.418862	-0.00267305
AX_75648981	11	17802102	0.0162895	0.272277	1212	0.416064	0.418862	-0.00267567
AX_172568870	2	138616301	0.0163546	0.498762	1212	0.416064	0.418858	-0.00272594
AX_76231740	21	967613	0.0163959	0.474835	1212	0.416064	0.418856	-0.0024781
AX_172578611	7	12143170	0.0164243	0.167492	1212	0.416064	0.418854	-0.00347248
AX_172583557	17	5492967	0.0164351	0.25165	1212	0.416064	0.418854	0.00286636
AX_76246544	21	4378282	0.0164517	0.481848	1212	0.416064	0.418853	-0.00235411
AX_172674206	3	60074783	0.0164662	0.0957096	1212	0.416064	0.418852	-0.00501943
AX_172581767	12	3108810	0.0164804	0.241749	1212	0.416064	0.418852	-0.00292434
AX_75544888	1	88931679	0.0164944	0.332921	1212	0.416064	0.418851	0.00299773
AX_172566531	3	9809246	0.0165465	0.486386	1212	0.416064	0.418848	0.00265136
AX_75698925	12	17078395	0.0165484	0.0713696	1212	0.416064	0.418848	-0.00501602
AX_172674294	4	47096831	0.0165521	0.252475	1212	0.416064	0.418848	0.00318112
AX_76136540	2	67793580	0.0165776	0.322607	1212	0.416064	0.418847	-0.00284986
AX_76630854	4	25608674	0.0165872	0.238449	1212	0.416064	0.418846	-0.00302104
AX_76219233	20	5409616	0.0166026	0.113036	1212	0.416064	0.418845	-0.0039345
AX_80883729	1	194766645	0.0166449	0.0103135	1212	0.416064	0.418843	0.0108517
AX_158475466	1	59114208	0.0166533	0.17863	1212	0.416064	0.418843	0.00343551
AX_75846153	15	8334497	0.0166642	0.0185644	1212	0.416064	0.418842	0.00954721
AX_80997335	1	99533428	0.0166674	0.468647	1212	0.416064	0.418842	-0.00306144
AX_158478103	13	8206695	0.0167022	0.426568	1212	0.416064	0.41884	0.0027089
AX_172671979	1	111198598	0.0167803	0.116337	1212	0.416064	0.418836	-0.00362311
AX_75237941	1	123446379	0.0167869	0.0569307	1212	0.416064	0.418836	-0.00568574
AX_172577134	5	57598209	0.0169554	0.204208	1212	0.416064	0.418827	0.00322285
AX_172675134	2	85136206	0.0169762	0.480611	1212	0.416064	0.418826	0.0027593
AX_75585655	10	15380187	0.0169828	0.103548	1212	0.416064	0.418826	0.00408679
AX_76802135	5	24646833	0.0169981	0.450495	1212	0.416064	0.418825	0.0027998
AX_172674686	4	54336336	0.0170261	0.486799	1212	0.416064	0.418824	0.00272044
AX_80808105	1	65661716	0.0171075	0.424917	1212	0.416064	0.41882	0.00265428
AX_172593033	5	29458537	0.0171178	0.0639439	1212	0.416064	0.418819	0.0053335
AX_76035976	2	146172380	0.0171409	0.0371287	1212	0.416064	0.418818	-0.00695994
AX_76264154	22	2316685	0.0171672	0.191419	1212	0.416064	0.418817	0.00307608
AX_172588549	1	18683625	0.0172219	0.275578	1212	0.416064	0.418814	-0.00344428
AX_172570773	3	111033482	0.0172407	0.287541	1212	0.416064	0.418813	-0.00278945
AX_172582177	12	17917969	0.0172667	0.188531	1212	0.416064	0.418812	-0.00313192
AX_172592861	1	53392150	0.0173124	0.107673	1212	0.416064	0.41881	-0.00394625
AX_76290899	23	4551671	0.0173133	0.0515677	1212	0.416064	0.41881	0.00518881
AX_75285880	1	145996006	0.0173299	0.322195	1212	0.416064	0.418809	0.00281597
AX_172581782	12	3921736	0.0173488	0.10396	1212	0.416064	0.418808	0.00420932
AX_172584196	19	8002038	0.0174261	0.188944	1212	0.416064	0.418804	-0.00348528
AX_158472790	2	12784933	0.0174263	0.464934	1212	0.416064	0.418804	0.00273989
AX_76986034	7	15652991	0.0174365	0.183168	1212	0.416064	0.418803	0.00339204
AX_75381005	1	188565711	0.0174449	0.473597	1212	0.416064	0.418803	-0.00266058
AX_75962999	2	108554412	0.0174519	0.386139	1212	0.416064	0.418803	0.00290536
AX_172569212	13	11219933	0.0174805	0.233498	1212	0.416064	0.418801	-0.00296586
AX_80835447	11	8437151	0.0174842	0.412541	1212	0.416064	0.418801	-0.00262768
AX_172565808	13	12506030	0.0175233	0.245875	1212	0.416064	0.418799	0.00302555
AX_172569959	1	6653995	0.0175285	0.200908	1212	0.416064	0.418799	0.0031911
AX_75484891	1	59126534	0.0175308	0.291254	1212	0.416064	0.418799	0.00301374
AX_158477877	10	10878140	0.0175398	0.30363	1212	0.416064	0.418798	-0.00292999
AX_75709940	12	2909988	0.017559	0.497937	1212	0.416064	0.418798	-0.00250324
AX_75871292	17	6545418	0.0175868	0.0119637	1212	0.416064	0.418796	0.00944481
AX_172578457	7	5641106	0.0175955	0.127063	1212	0.416064	0.418796	-0.00354599
AX_172592260	3	4704699	0.017605	0.151815	1212	0.416064	0.418795	0.00338998
AX_172673281	3	27635888	0.0176322	0.276815	1212	0.416064	0.418794	-0.00273165
AX_172583432	17	907507	0.0177137	0.423267	1212	0.416064	0.41879	-0.00242027
AX_75398097	1	194934091	0.0177607	0.27104	1212	0.416064	0.418788	0.00258171
AX_172581734	12	1543062	0.0177701	0.127475	1212	0.416064	0.418787	0.00361641
AX_75619839	10	7582265	0.0177881	0.456683	1212	0.416064	0.418786	-0.00320358
AX_76814880	5	30342571	0.0178151	0.0565182	1212	0.416064	0.418785	-0.00498997
AX_77061923	8	13308154	0.0178208	0.247525	1212	0.416064	0.418785	-0.00310547
AX_172586708	2	133057665	0.0178233	0.132426	1212	0.416064	0.418785	0.0039219
AX_75922873	19	2231283	0.0178248	0.264851	1212	0.416064	0.418785	-0.00268675
AX_172583572	17	5610441	0.0178476	0.313944	1212	0.416064	0.418784	0.0027518
AX_172590815	1	13814434	0.0178591	0.310644	1212	0.416064	0.418783	0.00283158
AX_77085026	8	2111484	0.0180021	0.473185	1212	0.416064	0.418776	0.00253789
AX_172565798	13	10805206	0.018066	0.22566	1212	0.416064	0.418773	-0.00301469
AX_172580100	9	2502707	0.0181231	0.209158	1212	0.416064	0.418771	-0.0027744
AX_172582771	14	4518215	0.0181233	0.261551	1212	0.416064	0.418771	-0.00287362
AX_158475220	4	66298865	0.0181275	0.35066	1212	0.416064	0.41877	-0.00284446
AX_172565791	13	9999610	0.0181641	0.330033	1212	0.416064	0.418769	0.00264444
AX_172672583	1	18355501	0.0181811	0.0961221	1212	0.416064	0.418768	-0.00440099
AX_76094253	2	43544730	0.0181825	0.396865	1212	0.416064	0.418768	-0.00250858
AX_76539237	3	71294345	0.0181951	0.4967	1212	0.416064	0.418767	-0.00295567
AX_76685525	4	54130490	0.0182071	0.27764	1212	0.416064	0.418767	0.00315172
AX_172587998	2	65083156	0.0182167	0.0189769	1212	0.416064	0.418766	0.00814563
AX_172578332	7	2690552	0.0182244	0.154703	1212	0.416064	0.418766	0.00335717
AX_172571407	1	63152935	0.0182603	0.0284653	1212	0.416064	0.418764	-0.00703145
AX_172570597	4	89741860	0.0182767	0.0808581	1212	0.416064	0.418763	0.00429135
AX_80940586	10	10931878	0.0182843	0.202145	1212	0.416064	0.418763	-0.00330502
AX_75625105	10	9242631	0.0183022	0.181106	1212	0.416064	0.418762	-0.00359902
AX_172594346	1	189051544	0.0183129	0.0668317	1212	0.416064	0.418762	-0.00470112
AX_75916334	18	9678699	0.0183138	0.333333	1212	0.416064	0.418762	0.00261772
AX_172565525	11	887561	0.0183864	0.473597	1212	0.416064	0.418758	-0.00244804
AX_80906353	6	7632431	0.0183975	0.0482673	1212	0.416064	0.418758	-0.00566285
AX_158472289	3	62515004	0.0183978	0.379125	1212	0.416064	0.418758	0.00294676
AX_172672019	2	17202713	0.0184066	0.0598185	1212	0.416064	0.418757	-0.00491118
AX_172565737	13	4072533	0.0184133	0.373762	1212	0.416064	0.418757	-0.00267623
AX_75749347	13	2367254	0.0184241	0.467822	1212	0.416064	0.418757	0.00246224
AX_75756042	13	4990949	0.018478	0.177393	1212	0.416064	0.418754	0.00362788
AX_172570413	3	96914291	0.0184961	0.130776	1212	0.416064	0.418753	-0.00366601
AX_172588227	17	6828674	0.0185112	0.0490924	1212	0.416064	0.418753	0.00549756
AX_75430088	1	33208539	0.0185426	0.0412541	1212	0.416064	0.418751	-0.00504084
AX_158468251	3	65696341	0.0185466	0.314356	1212	0.416064	0.418751	0.00286561
AX_172583095	15	1450669	0.0185572	0.155528	1212	0.416064	0.41875	0.00359487
AX_172567728	2	6375047	0.018594	0.122525	1212	0.416064	0.418749	0.0035739
AX_75645810	11	16695099	0.018613	0.0185644	1212	0.416064	0.418748	-0.00841755
AX_172588129	2	75716898	0.0186644	0.215759	1212	0.416064	0.418746	0.00320531
AX_172578404	7	4224292	0.0187084	0.423267	1212	0.416064	0.418744	0.00238656
AX_172569570	7	2850660	0.0187349	0.0519802	1212	0.416064	0.418742	0.00481587
AX_75289259	1	147569802	0.0187861	0.0907591	1212	0.416064	0.41874	-0.00461323
AX_172582680	14	1256302	0.0188059	0.0973597	1212	0.416064	0.418739	0.00438147
AX_172593350	1	15709498	0.0188274	0.233086	1212	0.416064	0.418738	0.00318066
AX_172589351	3	30562988	0.0188422	0.341997	1212	0.416064	0.418738	-0.00269101
AX_172587092	3	102323868	0.0188489	0.377063	1212	0.416064	0.418737	0.00271366
AX_172583993	19	1001499	0.0188519	0.197195	1212	0.416064	0.418737	-0.00303953
AX_75690188	12	1461889	0.018859	0.0544554	1212	0.416064	0.418737	-0.00502706
AX_172592526	2	118966062	0.0188606	0.190594	1212	0.416064	0.418737	-0.00315969
AX_75750656	13	2769999	0.0188662	0.330858	1212	0.416064	0.418736	-0.00264812
AX_172578340	7	2770873	0.0188724	0.162541	1212	0.416064	0.418736	-0.00325912
AX_172582262	13	2767819	0.0189547	0.223185	1212	0.416064	0.418732	-0.00292019
AX_75486114	1	59741301	0.0189958	0.075495	1212	0.416064	0.418731	0.00478106
AX_172675142	3	86994331	0.0190301	0.343234	1212	0.416064	0.418729	-0.00276168
AX_75436441	1	36057410	0.0190543	0.493399	1212	0.416064	0.418728	-0.00261101
AX_75916130	18	9617665	0.0190637	0.280941	1212	0.416064	0.418728	0.00271246
AX_75395140	1	193807795	0.0190755	0.0948845	1212	0.416064	0.418727	-0.0041014
AX_172583034	14	14999734	0.0190906	0.167079	1212	0.416064	0.418726	-0.00303604
AX_75568130	1	99940453	0.0191387	0.468647	1212	0.416064	0.418724	-0.00308531
AX_172565662	12	8814347	0.0191604	0.485974	1212	0.416064	0.418723	-0.00291377
AX_172587369	3	105186331	0.0191639	0.143152	1212	0.416064	0.418723	-0.00348234
AX_75588277	10	16163405	0.0191754	0.110149	1212	0.416064	0.418723	0.00385966
AX_172592611	2	108404128	0.0191865	0.299092	1212	0.416064	0.418722	-0.00268291
AX_76448829	3	28761049	0.019191	0.295792	1212	0.416064	0.418722	0.0032446
AX_172583770	18	2676143	0.0191943	0.377888	1212	0.416064	0.418722	-0.00242399
AX_158466172	3	41394269	0.0192886	0.085396	1212	0.416064	0.418718	-0.00389657
AX_76518920	3	61678517	0.0193323	0.446782	1212	0.416064	0.418716	0.00298947
AX_76484847	3	45894094	0.0193768	0.0338284	1212	0.416064	0.418714	-0.00548116
AX_172570962	1	58390233	0.0193904	0.144389	1212	0.416064	0.418713	-0.00354129
AX_172584483	20	7988077	0.0194129	0.342822	1212	0.416064	0.418712	0.00285628
AX_75727234	12	8902807	0.0194476	0.27269	1212	0.416064	0.418711	0.00288771
AX_76531377	3	67434785	0.0194647	0.474422	1212	0.416064	0.41871	-0.00260946
AX_76389194	28	891547	0.0194828	0.387376	1212	0.416064	0.418709	-0.00245891
AX_75291085	1	148528999	0.0194842	0.0709571	1212	0.416064	0.418709	0.00530602
AX_172582576	13	14921808	0.0194861	0.460809	1212	0.416064	0.418709	-0.00245607
AX_172564924	5	37422270	0.019527	0.278053	1212	0.416064	0.418707	-0.00285197
AX_172589292	1	118341500	0.019551	0.322195	1212	0.416064	0.418706	0.00259597
AX_75285465	1	145804323	0.0196018	0.0193894	1212	0.416064	0.418704	-0.00813716
AX_172671314	3	96462529	0.0196025	0.171617	1212	0.416064	0.418704	0.0034999
AX_172570218	2	130199992	0.0196476	0.144802	1212	0.416064	0.418702	0.0034316
AX_172588762	3	77518048	0.0197097	0.0519802	1212	0.416064	0.418699	0.00515582
AX_75238365	1	123670517	0.01979	0.184406	1212	0.416064	0.418696	-0.0031397
AX_75810335	14	8863086	0.0198241	0.095297	1212	0.416064	0.418694	0.00449452
AX_172595162	2	131276794	0.0198678	0.148102	1212	0.416064	0.418693	-0.00362034
AX_75368072	1	183490560	0.0199506	0.0177393	1212	0.416064	0.418689	-0.0089941
AX_77146946	9	18132054	0.0199847	0.244637	1212	0.416064	0.418688	-0.00288273
AX_172589213	2	60042273	0.020028	0.147277	1212	0.416064	0.418686	-0.00342139
AX_75606884	10	3427941	0.0200446	0.452145	1212	0.416064	0.418685	-0.00262838
AX_172593198	1	20122251	0.0200748	0.0862211	1212	0.416064	0.418684	0.00447641
AX_172565090	6	22350183	0.0200838	0.293729	1212	0.416064	0.418683	0.00282579
AX_172577800	6	20537846	0.0200888	0.137376	1212	0.416064	0.418683	0.00358154
AX_172565461	10	1716759	0.0201425	0.240512	1212	0.416064	0.418681	0.00276191
AX_172568534	2	7806515	0.0201489	0.288366	1212	0.416064	0.418681	-0.00266825
AX_172571337	1	62086540	0.0201883	0.141089	1212	0.416064	0.418679	-0.00334689
AX_75290385	1	148092410	0.020218	0.354785	1212	0.416064	0.418678	0.00305064
AX_76689737	4	56217733	0.0202224	0.20462	1212	0.416064	0.418678	-0.00326866
AX_75794738	14	3807483	0.0202256	0.10066	1212	0.416064	0.418677	0.00436598
AX_172583022	3	96914200	0.0202334	0.132426	1212	0.416064	0.418677	-0.00350062
AX_172579179	7	32953832	0.0202354	0.372525	1212	0.416064	0.418677	0.00260309
AX_76694802	4	58710827	0.0202897	0.19967	1212	0.416064	0.418675	0.00334404
AX_77004577	7	22634834	0.0203158	0.127063	1212	0.416064	0.418674	0.00350137
AX_172670434	3	12333842	0.0203364	0.0391914	1212	0.416064	0.418673	-0.0060286
AX_80894186	1	148373565	0.0203446	0.0107261	1212	0.416064	0.418672	0.0113049
AX_172566602	1	187785263	0.0203459	0.313944	1212	0.416064	0.418672	0.00266556
AX_80877169	19	8262526	0.0203736	0.0841584	1212	0.416064	0.418671	-0.00465514
AX_76761383	4	90681194	0.0204055	0.377475	1212	0.416064	0.41867	-0.00248357
AX_172583672	17	9853828	0.0204373	0.235561	1212	0.416064	0.418669	-0.00302476
AX_75468344	1	51563196	0.0204989	0.146452	1212	0.416064	0.418666	-0.00337528
AX_172674710	1	172533796	0.0205011	0.338696	1212	0.416064	0.418666	-0.00273204
AX_75942651	19	8085147	0.0205369	0.455033	1212	0.416064	0.418664	-0.00264422
AX_172570199	2	123395694	0.02055	0.157591	1212	0.416064	0.418664	-0.00366738
AX_172578469	7	6348236	0.0205643	0.161716	1212	0.416064	0.418663	-0.00348579
AX_172592691	1	53503725	0.0205682	0.195545	1212	0.416064	0.418663	-0.0030465
AX_76855464	5	48689786	0.0205967	0.181518	1212	0.416064	0.418662	-0.00319599
AX_75492534	1	62820358	0.0206286	0.444307	1212	0.416064	0.418661	-0.00274114
AX_76757958	4	89127887	0.0206568	0.0664191	1212	0.416064	0.41866	0.00450662
AX_172564716	1	59811664	0.0207281	0.430281	1212	0.416064	0.418657	0.00264775
AX_172591869	3	25222246	0.0207294	0.283828	1212	0.416064	0.418657	0.00291887
AX_76425833	3	17302949	0.0207326	0.179043	1212	0.416064	0.418656	-0.00316333
AX_75998763	2	127524343	0.0207439	0.224835	1212	0.416064	0.418656	0.00284995
AX_75925058	19	2971289	0.0207787	0.306106	1212	0.416064	0.418655	-0.00254541
AX_172592927	1	94011181	0.0208772	0.0668317	1212	0.416064	0.418651	0.00487772
AX_75978224	2	116652864	0.0208845	0.354785	1212	0.416064	0.41865	-0.00274131
AX_75380139	1	188228631	0.0208891	0.209158	1212	0.416064	0.41865	-0.00348942
AX_172584203	19	8245529	0.0209178	0.307343	1212	0.416064	0.418649	-0.00281026
AX_75668396	11	717698	0.0209936	0.434406	1212	0.416064	0.418646	-0.002454
AX_172581587	11	14654588	0.0210061	0.0635314	1212	0.416064	0.418645	0.00469246
AX_76231494	20	10029573	0.0210178	0.214521	1212	0.416064	0.418645	-0.00302443
AX_172583580	17	6332758	0.0210538	0.384076	1212	0.416064	0.418643	-0.0023685
AX_75281968	1	144196512	0.0210884	0.439769	1212	0.416064	0.418642	0.00255283
AX_75699369	12	17225400	0.0211386	0.0730198	1212	0.416064	0.41864	-0.00467803
AX_76211505	20	2531833	0.0211625	0.283003	1212	0.416064	0.418639	0.00252219
AX_80763796	20	2384701	0.0211938	0.162129	1212	0.416064	0.418638	0.00316654
AX_172570455	4	10830929	0.0212308	0.14769	1212	0.416064	0.418636	0.0033172
AX_172565404	9	15622036	0.0212907	0.278465	1212	0.416064	0.418634	-0.00268847
AX_158470135	3	42936606	0.0212987	0.199257	1212	0.416064	0.418634	-0.00332065
AX_76881236	5	59029287	0.0213169	0.361799	1212	0.416064	0.418633	-0.00244633
AX_75284405	1	145312535	0.0213361	0.0482673	1212	0.416064	0.418632	-0.0054521
AX_172673134	2	6273229	0.0213615	0.243399	1212	0.416064	0.418631	0.00269072
AX_76315909	24	5247173	0.0213639	0.37665	1212	0.416064	0.418631	0.00225276
AX_172588816	17	7779602	0.0213885	0.139439	1212	0.416064	0.41863	0.00335798
AX_172565084	6	20730411	0.0214331	0.301155	1212	0.416064	0.418628	0.00295058
AX_172594087	6	4587388	0.0214575	0.397277	1212	0.416064	0.418627	-0.00251579
AX_158483143	1	20206551	0.0214817	0.24835	1212	0.416064	0.418626	0.00318733
AX_172569280	1	194157161	0.021493	0.290017	1212	0.416064	0.418626	0.00256525
AX_75761327	13	7044561	0.0214981	0.202558	1212	0.416064	0.418626	0.00322661
AX_158475323	18	3181305	0.0215417	0.406353	1212	0.416064	0.418624	0.00250081
AX_80816524	10	783235	0.0215749	0.239274	1212	0.416064	0.418623	0.00273647
AX_172592778	1	81539529	0.0215958	0.240924	1212	0.416064	0.418622	-0.00281444
AX_172580252	9	7286351	0.0216091	0.0924092	1212	0.416064	0.418621	-0.0044816
AX_80777226	4	83984647	0.0216231	0.0709571	1212	0.416064	0.418621	0.00443433
AX_76371525	28	1231469	0.0216374	0.387376	1212	0.416064	0.41862	0.00241473
AX_172594143	4	67673143	0.0217031	0.22236	1212	0.416064	0.418618	-0.00320872
AX_158475130	23	2130161	0.0217159	0.0358911	1212	0.416064	0.418617	0.00596664
AX_80940915	1	53264647	0.0217335	0.308993	1212	0.416064	0.418617	0.00287055
AX_172570805	1	50315272	0.0217619	0.391502	1212	0.416064	0.418615	-0.0024749
AX_172570252	2	149392730	0.0217642	0.262376	1212	0.416064	0.418615	-0.0026652
AX_172579194	7	33455444	0.0218217	0.106848	1212	0.416064	0.418613	0.00371087
AX_172584056	19	3588975	0.0218788	0.323432	1212	0.416064	0.418611	0.00252258
AX_172577972	5	7160081	0.0219711	0.0841584	1212	0.416064	0.418607	-0.00419699
AX_77034565	7	33968898	0.0219784	0.375825	1212	0.416064	0.418607	0.00243661
AX_80796197	4	54028690	0.0219972	0.390264	1212	0.416064	0.418606	-0.00277027
AX_76333605	26	1808415	0.0220545	0.0231023	1212	0.416064	0.418604	-0.00739831
AX_172673769	2	31256723	0.0220713	0.0354785	1212	0.416064	0.418603	0.00633144
AX_172673371	4	73939837	0.0220819	0.451733	1212	0.416064	0.418603	-0.00272599
AX_75962688	2	108375196	0.0221459	0.294967	1212	0.416064	0.418601	0.00295804
AX_172580981	10	12377204	0.022147	0.462459	1212	0.416064	0.418601	-0.00257492
AX_80799632	14	1847532	0.022154	0.398515	1212	0.416064	0.4186	-0.00252511
AX_172565456	10	603615	0.022158	0.405528	1212	0.416064	0.4186	-0.00220709
AX_158472053	13	11434217	0.022161	0.42698	1212	0.416064	0.4186	-0.00252203
AX_75367084	1	183135421	0.0221642	0.0189769	1212	0.416064	0.4186	-0.0083502
AX_172582674	14	1287400	0.0222189	0.0594059	1212	0.416064	0.418598	-0.00460633
AX_172591501	2	25212228	0.0222194	0.278053	1212	0.416064	0.418598	0.0029019
AX_80911476	12	2495465	0.022235	0.24505	1212	0.416064	0.418597	0.00272109
AX_172594345	1	194237040	0.0222397	0.299917	1212	0.416064	0.418597	-0.00240025
AX_75520108	1	77027608	0.0222421	0.307343	1212	0.416064	0.418597	0.00288948
AX_172565182	7	15545747	0.0222433	0.462046	1212	0.416064	0.418597	-0.00249968
AX_75440503	1	376882	0.0223957	0.469472	1212	0.416064	0.418591	-0.00228924
AX_172589445	12	11589293	0.022442	0.346535	1212	0.416064	0.418589	0.00260731
AX_75438933	1	369777	0.0225088	0.0614686	1212	0.416064	0.418587	-0.00461757
AX_76512144	3	58584823	0.0225225	0.226898	1212	0.416064	0.418586	-0.00326647
AX_172672481	1	23246598	0.022612	0.180693	1212	0.416064	0.418583	0.00331116
AX_76399709	3	10517214	0.0226364	0.429455	1212	0.416064	0.418582	-0.00250373
AX_76231082	20	9830360	0.0226414	0.438944	1212	0.416064	0.418582	-0.00240927
AX_75509737	1	70842846	0.0227129	0.441419	1212	0.416064	0.418579	0.00250988
AX_80863063	1	87689927	0.0227857	0.397277	1212	0.416064	0.418577	0.00255137
AX_158474729	11	13578794	0.0228823	0.311881	1212	0.416064	0.418573	0.00282678
AX_76362761	27	3665186	0.0229228	0.165017	1212	0.416064	0.418572	0.00300638
AX_75834602	15	4678903	0.0229477	0.408003	1212	0.416064	0.418571	-0.00242242
AX_76757972	4	89135623	0.0229523	0.0441419	1212	0.416064	0.41857	0.00544738
AX_158461120	13	3277787	0.0229545	0.242162	1212	0.416064	0.41857	-0.00267123
AX_172584038	4	83854738	0.0229834	0.120875	1212	0.416064	0.418569	-0.00345318
AX_76100696	2	4707231	0.0230275	0.447195	1212	0.416064	0.418568	0.00239552
AX_77094029	8	25529578	0.0230351	0.118399	1212	0.416064	0.418567	-0.00346757
AX_172568188	1	194956408	0.0230811	0.288366	1212	0.416064	0.418566	0.0024475
AX_75374640	1	18370064	0.0231286	0.0948845	1212	0.416064	0.418564	-0.00425549
AX_75238701	1	123818920	0.0231333	0.22566	1212	0.416064	0.418564	0.00304252
AX_172584514	20	9006055	0.0231526	0.166254	1212	0.416064	0.418563	-0.00310995
AX_172582027	12	12567056	0.0231635	0.169142	1212	0.416064	0.418563	0.003381
AX_172587170	1	122965600	0.0232192	0.119637	1212	0.416064	0.418561	0.00375178
AX_75998322	2	127299812	0.0232656	0.428218	1212	0.416064	0.418559	-0.00268104
AX_76536359	3	69785130	0.0232924	0.232261	1212	0.416064	0.418558	-0.00315527
AX_76399496	3	10507843	0.0233174	0.286716	1212	0.416064	0.418557	0.00272675
AX_172590326	19	2539803	0.0233362	0.280116	1212	0.416064	0.418556	0.00261289
AX_172592741	2	74966211	0.0233661	0.315182	1212	0.416064	0.418555	0.0028477
AX_76520714	3	62456681	0.0234042	0.0115512	1212	0.416064	0.418554	-0.0103532
AX_172674033	3	17493062	0.0234197	0.241749	1212	0.416064	0.418553	0.0028114
AX_172578450	7	5303826	0.0234865	0.162954	1212	0.416064	0.418551	0.00327411
AX_158470400	11	12946309	0.0235361	0.473597	1212	0.416064	0.418549	0.00262401
AX_172588567	4	90629950	0.0235478	0.235561	1212	0.416064	0.418549	0.00275464
AX_158477630	17	7902999	0.023556	0.45462	1212	0.416064	0.418549	-0.00243839
AX_75372040	1	185117178	0.0235987	0.303218	1212	0.416064	0.418547	-0.00305198
AX_172590440	3	4680839	0.0236528	0.141089	1212	0.416064	0.418545	0.00326942
AX_172670578	2	87662756	0.0236687	0.0226898	1212	0.416064	0.418545	0.00721372
AX_172564715	1	59679456	0.0237146	0.351073	1212	0.416064	0.418543	0.00274583
AX_172582657	14	109724	0.02373	0.380363	1212	0.416064	0.418542	-0.00295985
AX_172580757	10	3806513	0.0237376	0.358086	1212	0.416064	0.418542	0.00262038
AX_172571147	1	60402048	0.0237756	0.0957096	1212	0.416064	0.418541	0.00400768
AX_80834776	8	15347709	0.0237848	0.134488	1212	0.416064	0.41854	0.00334628
AX_172587931	2	106736269	0.0237849	0.30363	1212	0.416064	0.41854	-0.00268858
AX_80755018	2	45565497	0.0238487	0.263614	1212	0.416064	0.418538	-0.00287346
AX_172594469	3	28142726	0.0238612	0.179868	1212	0.416064	0.418538	0.00320767
AX_172580838	10	6811709	0.0239367	0.217409	1212	0.416064	0.418535	0.00335613
AX_172571005	1	58948849	0.0239585	0.241337	1212	0.416064	0.418534	-0.00300147
AX_172595152	3	67539866	0.0239941	0.127888	1212	0.416064	0.418533	-0.0038143
AX_172671284	5	29385006	0.0240326	0.163779	1212	0.416064	0.418532	0.00344828
AX_158472224	1	120605438	0.0240658	0.247937	1212	0.416064	0.41853	-0.00290525
AX_172567373	4	57154206	0.0241105	0.267739	1212	0.416064	0.418529	-0.00304751
AX_172584713	21	4065009	0.0241253	0.334983	1212	0.416064	0.418528	-0.00254939
AX_76147535	2	7329951	0.0241356	0.234323	1212	0.416064	0.418528	-0.00282928
AX_172591633	1	18257652	0.0241547	0.0358911	1212	0.416064	0.418527	-0.00609874
AX_76087018	2	39084620	0.0241896	0.127063	1212	0.416064	0.418526	-0.00374992
AX_172587776	2	62989105	0.0242176	0.0511551	1212	0.416064	0.418525	0.00458339
AX_172672653	1	53457878	0.0242234	0.0948845	1212	0.416064	0.418525	-0.00382312
AX_172675099	2	12782901	0.0242538	0.462871	1212	0.416064	0.418524	0.00260177
AX_172673137	3	55110465	0.0242564	0.0272277	1212	0.416064	0.418524	-0.00726955
AX_172591840	15	1966735	0.024358	0.039604	1212	0.416064	0.41852	-0.0057941
AX_172595217	2	90164295	0.0243634	0.0961221	1212	0.416064	0.41852	0.00385113
AX_172675005	1	99558896	0.0243817	0.236799	1212	0.416064	0.41852	-0.00328069
AX_77079412	8	19900325	0.0243955	0.333333	1212	0.416064	0.418519	-0.0025411
AX_172672473	1	131736896	0.0244041	0.45297	1212	0.416064	0.418519	-0.00257093
AX_172569467	2	23544059	0.0244238	0.353548	1212	0.416064	0.418518	0.00253052
AX_172581916	12	8827143	0.024425	0.489686	1212	0.416064	0.418518	-0.00275611
AX_172591893	4	57094062	0.0244286	0.179868	1212	0.416064	0.418518	-0.00335777
AX_76546587	3	74750691	0.0244293	0.0280528	1212	0.416064	0.418518	-0.007563
AX_172673613	4	50186177	0.0244419	0.278465	1212	0.416064	0.418517	0.00280182
AX_75234145	1	121746674	0.0244523	0.230611	1212	0.416064	0.418517	-0.00294305
AX_75757881	13	5717469	0.0244635	0.271865	1212	0.416064	0.418517	-0.00283137
AX_172590216	2	115296446	0.0244851	0.396452	1212	0.416064	0.418516	-0.00259323
AX_75290453	1	148137091	0.0244928	0.0107261	1212	0.416064	0.418516	0.0111176
AX_172670853	2	115542085	0.0245222	0.359736	1212	0.416064	0.418515	0.00245284
AX_172584661	21	1658943	0.0246218	0.380776	1212	0.416064	0.418511	0.00268264
AX_172581533	11	12193594	0.0246236	0.390677	1212	0.416064	0.418511	-0.00270176
AX_75493357	1	63215076	0.0246467	0.0301155	1212	0.416064	0.41851	-0.00646811
AX_172587983	2	45553888	0.02472	0.341172	1212	0.416064	0.418508	-0.00272377
AX_172595266	4	67276661	0.0247992	0.229785	1212	0.416064	0.418505	-0.00323345
AX_158471586	10	11000530	0.0248714	0.271865	1212	0.416064	0.418503	-0.00280666
AX_172589484	2	116846301	0.0248849	0.284653	1212	0.416064	0.418502	-0.00275728
AX_75926741	19	3417673	0.024887	0.221947	1212	0.416064	0.418502	-0.00284332
AX_75260414	1	134169469	0.0248882	0.385314	1212	0.416064	0.418502	-0.0027674
AX_75558994	1	95881684	0.0248889	0.305281	1212	0.416064	0.418502	-0.00307387
AX_172670865	5	26699055	0.0248898	0.247525	1212	0.416064	0.418502	-0.00276509
AX_75768024	13	9707122	0.0249061	0.250413	1212	0.416064	0.418502	-0.00282406
AX_76996059	7	1869549	0.0249185	0.490099	1212	0.416064	0.418501	0.00237003
AX_76564189	3	82890175	0.0249813	0.0474422	1212	0.416064	0.418499	-0.00557886
AX_172569583	7	10730428	0.0250409	0.116749	1212	0.416064	0.418497	-0.00381566
AX_80989290	18	2710295	0.0250452	0.0672442	1212	0.416064	0.418497	0.00461514
AX_172580546	9	20045384	0.0250817	0.367162	1212	0.416064	0.418496	0.00233358
AX_77013487	7	26051910	0.0250896	0.376238	1212	0.416064	0.418495	-0.00264363
AX_172595184	3	3308359	0.0251119	0.151815	1212	0.416064	0.418495	-0.0032743
AX_172579983	4	33339695	0.0251202	0.264851	1212	0.416064	0.418494	-0.00331495
AX_75576316	10	12693005	0.0251548	0.318482	1212	0.416064	0.418493	0.00252037
AX_172673311	2	127308786	0.0252199	0.485149	1212	0.416064	0.418491	-0.0025984
AX_172568984	11	18280341	0.0252287	0.0519802	1212	0.416064	0.418491	0.00424249
AX_172578709	7	15089812	0.0252989	0.122525	1212	0.416064	0.418488	0.00366904
AX_172587055	14	14293786	0.0253185	0.27104	1212	0.416064	0.418488	-0.00265456
AX_75598036	10	18836850	0.0253701	0.242987	1212	0.416064	0.418486	0.00268764
AX_172591076	3	92522037	0.0253987	0.0759076	1212	0.416064	0.418485	-0.00451808
AX_172591387	3	28376540	0.0254509	0.144389	1212	0.416064	0.418483	0.00342967
AX_172567579	2	2560823	0.0254559	0.358086	1212	0.416064	0.418483	-0.00234302
AX_172587779	29	25433381	0.0255018	0.0363036	1212	0.416064	0.418482	-0.00564443
AX_75327921	1	166732522	0.0255311	0.0462046	1212	0.416064	0.418481	0.00554389
AX_172672355	4	51949052	0.0255345	0.254125	1212	0.416064	0.418481	-0.00293921
AX_75998006	2	127140363	0.0255383	0.480198	1212	0.416064	0.418481	0.00256049
AX_172569938	1	163704196	0.0255664	0.148927	1212	0.416064	0.41848	-0.00388167
AX_75666398	11	6599857	0.0256037	0.0886964	1212	0.416064	0.418478	0.00382453
AX_172591731	2	101661010	0.0256392	0.0944719	1212	0.416064	0.418477	-0.00377586
AX_75387481	1	190963806	0.0256405	0.139851	1212	0.416064	0.418477	0.00373576
AX_172584874	26	4132229	0.0256437	0.331271	1212	0.416064	0.418477	0.00254768
AX_77124876	9	10783540	0.0256681	0.273515	1212	0.416064	0.418476	-0.00296375
AX_172578391	7	4178524	0.0256916	0.20297	1212	0.416064	0.418476	-0.00285389
AX_172589212	13	15790081	0.0257109	0.490924	1212	0.416064	0.418475	0.00222894
AX_75370398	1	184462570	0.0257222	0.0173267	1212	0.416064	0.418475	-0.00882214
AX_75580705	10	13933846	0.0257646	0.278878	1212	0.416064	0.418473	0.00267137
AX_172571836	1	68848021	0.0258225	0.0284653	1212	0.416064	0.418471	0.00640307
AX_76258513	21	884516	0.0258237	0.382838	1212	0.416064	0.418471	0.00246514
AX_172578726	7	15610518	0.0258485	0.0957096	1212	0.416064	0.41847	0.00400158
AX_75637078	11	13555840	0.0258578	0.0697195	1212	0.416064	0.41847	0.00478139
AX_172581211	11	674211	0.0259041	0.410479	1212	0.416064	0.418469	-0.00231691
AX_172581164	2	129513393	0.0259729	0.277228	1212	0.416064	0.418466	-0.00266643
AX_172674728	1	128114027	0.0260428	0.218647	1212	0.416064	0.418464	0.00307905
AX_172591399	5	9558206	0.0260455	0.466997	1212	0.416064	0.418464	-0.0024112
AX_172572277	1	76938408	0.0260506	0.487211	1212	0.416064	0.418464	-0.00249344
AX_75712899	12	3968561	0.026102	0.22401	1212	0.416064	0.418462	-0.00317113
AX_76951570	6	33564637	0.0261258	0.0837459	1212	0.416064	0.418461	-0.00410014
AX_158478357	1	145592839	0.0261556	0.465759	1212	0.416064	0.41846	0.00254225
AX_75681980	12	11321204	0.0261753	0.0614686	1212	0.416064	0.41846	-0.00498098
AX_76009598	2	133051371	0.0262231	0.132013	1212	0.416064	0.418458	0.00369057
AX_172567178	4	75171080	0.0262863	0.428218	1212	0.416064	0.418456	0.0026767
AX_75197684	1	104958751	0.0263006	0.247112	1212	0.416064	0.418456	-0.00272433
AX_172671626	3	71579811	0.0263122	0.330858	1212	0.416064	0.418455	-0.0028147
AX_172566361	25	1167568	0.0263448	0.0874587	1212	0.416064	0.418454	-0.0037204
AX_172564821	2	23493652	0.026348	0.285479	1212	0.416064	0.418454	0.00276173
AX_75285652	1	145887432	0.0263628	0.235561	1212	0.416064	0.418454	-0.00288726
AX_75749813	13	2403456	0.0263742	0.164604	1212	0.416064	0.418453	0.0032298
AX_80858736	9	22012790	0.0263803	0.379538	1212	0.416064	0.418453	-0.00253039
AX_77078905	8	19694525	0.0264428	0.284653	1212	0.416064	0.418451	0.00274721
AX_172591867	1	145112512	0.0264585	0.089934	1212	0.416064	0.418451	-0.0040639
AX_76733873	4	77971544	0.0264708	0.491749	1212	0.416064	0.41845	0.00249394
AX_158469600	12	12867052	0.0264723	0.341584	1212	0.416064	0.41845	0.00255584
AX_172584352	20	4039077	0.0264904	0.118812	1212	0.416064	0.41845	0.00344571
AX_75327691	1	166632051	0.0265473	0.284241	1212	0.416064	0.418448	0.00277657
AX_80741776	2	109728867	0.0265804	0.0119637	1212	0.416064	0.418447	0.00925125
AX_75380766	1	188476552	0.026587	0.219884	1212	0.416064	0.418447	-0.00327716
AX_172592591	1	121552709	0.0266071	0.122525	1212	0.416064	0.418446	-0.00345441
AX_172588960	4	11790541	0.026675	0.0400165	1212	0.416064	0.418444	-0.00552473
AX_172583107	15	1727261	0.0267002	0.343647	1212	0.416064	0.418443	0.00246363
AX_172583929	18	8551567	0.0267619	0.0437294	1212	0.416064	0.418441	0.00553727
AX_172573702	2	144895063	0.0267674	0.477723	1212	0.416064	0.418441	-0.0024055
AX_75574744	10	12271723	0.0268208	0.453795	1212	0.416064	0.418439	-0.0025251
AX_76659099	4	40272018	0.0268259	0.339521	1212	0.416064	0.418439	-0.00273985
AX_76891841	5	10264841	0.0268407	0.445545	1212	0.416064	0.418439	0.00241196
AX_75577185	10	12953454	0.0268814	0.264026	1212	0.416064	0.418438	-0.0026924
AX_76291604	23	4706613	0.0268856	0.368812	1212	0.416064	0.418437	0.00237108
AX_172588592	2	69729487	0.0268889	0.0486799	1212	0.416064	0.418437	0.00517243
AX_75759662	13	6408456	0.0270181	0.364274	1212	0.416064	0.418433	-0.00272201
AX_172578752	4	86909437	0.0270213	0.233498	1212	0.416064	0.418433	-0.00282335
AX_172589700	2	108261668	0.0270948	0.0577558	1212	0.416064	0.418431	-0.00448669
AX_76803817	5	25409625	0.0271253	0.271452	1212	0.416064	0.41843	-0.00284021
AX_172581142	10	18076207	0.0271415	0.280941	1212	0.416064	0.418429	0.00270461
AX_75383353	1	18706120	0.0271643	0.216997	1212	0.416064	0.418429	0.00310203
AX_172590450	2	115165400	0.0271985	0.372112	1212	0.416064	0.418428	-0.00268759
AX_172591005	3	31960897	0.0272	0.264439	1212	0.416064	0.418428	0.00275571
AX_76810457	5	28448597	0.0272413	0.0957096	1212	0.416064	0.418426	0.00403266
AX_172569132	1	12740484	0.0272438	0.353548	1212	0.416064	0.418426	0.00252987
AX_172583109	15	1780238	0.0272644	0.0561056	1212	0.416064	0.418426	-0.0047265
AX_172584630	20	13690010	0.0272797	0.312294	1212	0.416064	0.418425	-0.00278551
AX_75803601	14	6769249	0.0272866	0.0453795	1212	0.416064	0.418425	-0.00539485
AX_172582402	13	8373138	0.0273192	0.294554	1212	0.416064	0.418424	0.0025228
AX_172592170	5	23483285	0.0273937	0.264851	1212	0.416064	0.418422	-0.0029429
AX_172567592	1	12070680	0.0274003	0.22236	1212	0.416064	0.418421	0.00287941
AX_172583110	15	1753771	0.0274092	0.268152	1212	0.416064	0.418421	0.00265026
AX_172588887	2	120486707	0.0274557	0.349835	1212	0.416064	0.41842	0.00268597
AX_172675296	2	117053251	0.0274574	0.0940594	1212	0.416064	0.41842	0.00413487
AX_75793248	14	323858	0.0275228	0.381188	1212	0.416064	0.418418	-0.00287659
AX_172591584	2	121487079	0.02756	0.324257	1212	0.416064	0.418417	0.0025604
AX_172577238	6	1442953	0.0277104	0.368812	1212	0.416064	0.418412	0.00232757
AX_75875127	17	7605330	0.0277969	0.476485	1212	0.416064	0.418409	0.00224769
AX_172565638	12	5101255	0.0278193	0.101485	1212	0.416064	0.418409	-0.00400786
AX_172582499	13	11942514	0.0278305	0.166254	1212	0.416064	0.418408	-0.00300008
AX_172567122	4	68060209	0.0278467	0.164604	1212	0.416064	0.418408	-0.0036114
AX_172590939	5	29107786	0.0278708	0.263614	1212	0.416064	0.418407	0.00315283
AX_172673521	2	141080832	0.0278839	0.190594	1212	0.416064	0.418407	0.0031496
AX_76843298	5	43361610	0.0279137	0.34901	1212	0.416064	0.418406	-0.00252012
AX_172672791	4	69219531	0.0279507	0.186881	1212	0.416064	0.418405	-0.00317256
AX_76457287	3	32939729	0.028038	0.47236	1212	0.416064	0.418402	0.00269855
AX_172673611	1	136973174	0.028084	0.464934	1212	0.416064	0.418401	0.00240426
AX_75720970	12	6841698	0.0280888	0.365099	1212	0.416064	0.418401	0.00259916
AX_75676091	11	9849099	0.0281526	0.249587	1212	0.416064	0.418399	-0.002812
AX_75600273	10	19442920	0.0281901	0.465759	1212	0.416064	0.418398	0.00224891
AX_172587976	29	37280363	0.0282163	0.0292904	1212	0.416064	0.418397	-0.00533138
AX_80808112	12	3998803	0.0282168	0.22566	1212	0.416064	0.418397	-0.0031235
AX_75732117	13	11480927	0.0282244	0.0107261	1212	0.416064	0.418397	0.0103449
AX_172584288	20	1918114	0.0283058	0.444719	1212	0.416064	0.418394	0.00225698
AX_172582356	13	7055508	0.0283561	0.304868	1212	0.416064	0.418393	0.00266227
AX_172578359	7	3230961	0.0283798	0.0507426	1212	0.416064	0.418392	0.0049078
AX_158471258	1	107797050	0.0283927	0.364686	1212	0.416064	0.418392	0.00245221
AX_75485049	1	59192034	0.0284159	0.188944	1212	0.416064	0.418391	-0.00287596
AX_76378230	28	257522	0.0284548	0.184818	1212	0.416064	0.41839	0.00279551
AX_172576750	5	43448307	0.028484	0.466172	1212	0.416064	0.418389	0.00237857
AX_172582670	14	1077008	0.028495	0.12665	1212	0.416064	0.418389	0.00354735
AX_172569569	2	124818711	0.0285045	0.485561	1212	0.416064	0.418388	-0.00273891
AX_76090699	2	4115551	0.0285581	0.0387789	1212	0.416064	0.418387	-0.00600889
AX_172580096	9	2511611	0.028639	0.32302	1212	0.416064	0.418384	-0.00225528
AX_76965695	6	7559383	0.0286461	0.0437294	1212	0.416064	0.418384	-0.00565272
AX_76365249	27	4453695	0.0286548	0.0787954	1212	0.416064	0.418384	-0.00411165
AX_172589329	10	19266880	0.0287224	0.256601	1212	0.416064	0.418382	-0.00250301
AX_75263056	1	135375043	0.0287453	0.361799	1212	0.416064	0.418381	-0.0025704
AX_80906213	2	63690477	0.0287619	0.039604	1212	0.416064	0.418381	-0.0059542
AX_77114038	8	5933919	0.0287825	0.12995	1212	0.416064	0.41838	0.00325094
AX_76583406	3	92179694	0.0288701	0.0387789	1212	0.416064	0.418378	-0.0047735
AX_75597740	10	18756447	0.0289035	0.0709571	1212	0.416064	0.418377	0.00438084
AX_158468325	24	756210	0.0289082	0.34736	1212	0.416064	0.418377	0.00260025
AX_172580248	9	7263799	0.0289097	0.0915842	1212	0.416064	0.418377	-0.0044174
AX_172671335	3	15582139	0.0289161	0.311056	1212	0.416064	0.418376	0.00275078
AX_172566869	3	101366249	0.0289378	0.495462	1212	0.416064	0.418376	0.0024603
AX_172671008	4	89165215	0.0289444	0.0371287	1212	0.416064	0.418376	0.00570639
AX_172590310	2	144539173	0.0289568	0.241337	1212	0.416064	0.418375	0.00275283
AX_75726502	12	924360	0.028997	0.294967	1212	0.416064	0.418374	0.00260093
AX_80817506	10	15410838	0.0290019	0.334983	1212	0.416064	0.418374	0.0026331
AX_172589552	1	188692936	0.0290466	0.281766	1212	0.416064	0.418373	-0.0026504
AX_76399348	3	105093931	0.0291069	0.167904	1212	0.416064	0.418371	-0.00294776
AX_172578010	6	28264412	0.0291077	0.299505	1212	0.416064	0.418371	0.00256356
AX_76131914	2	65327907	0.0291183	0.482673	1212	0.416064	0.418371	0.00241965
AX_172588552	2	124792070	0.0291399	0.161716	1212	0.416064	0.41837	-0.00345639
AX_76284787	23	3223210	0.0291433	0.0140264	1212	0.416064	0.41837	-0.0089049
AX_172587457	1	121004601	0.0291547	0.287129	1212	0.416064	0.41837	-0.00250949
AX_172588824	2	123487544	0.0293074	0.20297	1212	0.416064	0.418365	-0.00308356
AX_172566955	3	51674308	0.0293511	0.0614686	1212	0.416064	0.418364	-0.00416602
AX_80871324	9	15613259	0.0293531	0.186469	1212	0.416064	0.418364	-0.00294551
AX_172568460	4	5326194	0.0293664	0.32302	1212	0.416064	0.418364	0.00252661
AX_172579177	7	32787292	0.0293804	0.167492	1212	0.416064	0.418363	-0.00292353
AX_77046609	7	5447195	0.029469	0.19967	1212	0.416064	0.418361	0.00286217
AX_172588274	5	28973927	0.0295402	0.108911	1212	0.416064	0.418359	0.00393139
AX_172564493	2	139813566	0.0296859	0.37665	1212	0.416064	0.418354	-0.00269309
AX_172582765	14	4246541	0.029705	0.108498	1212	0.416064	0.418354	-0.00359229
AX_172565844	14	4329644	0.0297114	0.340759	1212	0.416064	0.418354	0.00228487
AX_172570637	1	30812246	0.029747	0.0924092	1212	0.416064	0.418353	-0.00426963
AX_172593782	4	23900046	0.0297562	0.0874587	1212	0.416064	0.418353	0.00417552
AX_172595246	2	22596508	0.0297599	0.17203	1212	0.416064	0.418352	-0.00306643
AX_76228182	20	8678938	0.0297825	0.444307	1212	0.416064	0.418352	-0.00235543
AX_75953830	2	10300415	0.0297962	0.146452	1212	0.416064	0.418351	0.00322956
AX_172577003	5	53602948	0.0298289	0.0622937	1212	0.416064	0.41835	-0.00446007
AX_158477050	11	17119674	0.0298788	0.238449	1212	0.416064	0.418349	-0.00266331
AX_76015435	2	136085329	0.0298863	0.14769	1212	0.416064	0.418349	0.00332319
AX_75584598	10	15074088	0.0299072	0.349835	1212	0.416064	0.418348	-0.00240619
AX_75426763	1	31545186	0.029955	0.29868	1212	0.416064	0.418347	-0.00269442
AX_76042849	2	149411160	0.0299644	0.240924	1212	0.416064	0.418347	-0.00257707
AX_76694245	4	58447904	0.0300103	0.187706	1212	0.416064	0.418345	0.0031731
AX_76447360	3	28065349	0.0300306	0.320957	1212	0.416064	0.418345	0.00266041
AX_75978228	2	116653629	0.0300449	0.292904	1212	0.416064	0.418344	-0.00272634
AX_75829379	15	2934317	0.030087	0.0771452	1212	0.416064	0.418343	-0.00426867
AX_158483638	4	4784888	0.030126	0.320132	1212	0.416064	0.418342	-0.00249908
AX_76694102	4	58381357	0.0301844	0.193069	1212	0.416064	0.418341	0.00311597
AX_172579453	8	6282863	0.0302009	0.125825	1212	0.416064	0.41834	0.0032922
AX_76747156	4	84213653	0.0302932	0.0734323	1212	0.416064	0.418338	-0.0042121
AX_158469271	27	1037655	0.0303038	0.255363	1212	0.416064	0.418337	0.00252373
AX_172594839	4	37298267	0.0303177	0.0272277	1212	0.416064	0.418337	-0.0065581
AX_172567926	8	5782288	0.0303265	0.07467	1212	0.416064	0.418337	0.00356668
AX_172565490	10	9500486	0.0303367	0.123762	1212	0.416064	0.418336	-0.00367824
AX_172565918	15	7550782	0.0304016	0.392739	1212	0.416064	0.418335	-0.0023546
AX_172584016	19	1813216	0.0304173	0.370462	1212	0.416064	0.418334	0.00219481
AX_76219679	20	5568047	0.0304289	0.290429	1212	0.416064	0.418334	0.00264946
AX_76609317	4	13126950	0.0304841	0.381188	1212	0.416064	0.418332	-0.00237153
AX_75808896	14	8441870	0.0304907	0.335396	1212	0.416064	0.418332	0.00251249
AX_75794109	14	3615741	0.0306436	0.216997	1212	0.416064	0.418328	-0.00293505
AX_75959354	2	106644639	0.0306567	0.255776	1212	0.416064	0.418328	-0.00275642
AX_172565454	9	23078260	0.0306894	0.286716	1212	0.416064	0.418327	-0.0025161
AX_75247833	1	128405081	0.0306994	0.35231	1212	0.416064	0.418326	0.00268779
AX_76374736	28	1998971	0.0307315	0.138201	1212	0.416064	0.418326	-0.00309453
AX_172580713	10	2624558	0.0307427	0.0841584	1212	0.416064	0.418325	-0.00369716
AX_172583550	17	5219880	0.0307543	0.145215	1212	0.416064	0.418325	0.00321653
AX_172577220	6	989307	0.0307688	0.218647	1212	0.416064	0.418325	0.0027021
AX_76845223	5	44236348	0.0307733	0.15264	1212	0.416064	0.418324	-0.00310354
AX_172573600	2	23496793	0.0308798	0.29538	1212	0.416064	0.418322	0.00263627
AX_172582273	13	2779514	0.0309047	0.426568	1212	0.416064	0.418321	0.00227101
AX_80736539	1	59067987	0.030906	0.341584	1212	0.416064	0.418321	0.00253262
AX_172592913	1	160190640	0.0309375	0.0173267	1212	0.416064	0.41832	0.0089769
AX_76731130	4	76672864	0.0309408	0.24835	1212	0.416064	0.41832	-0.00288954
AX_172673121	2	45722016	0.03096	0.198845	1212	0.416064	0.418319	-0.00305689
AX_75796885	14	436973	0.0309936	0.383663	1212	0.416064	0.418319	-0.00281676
AX_75896767	18	4035625	0.0310512	0.421617	1212	0.416064	0.418317	-0.00225577
AX_76518673	3	61557928	0.0310797	0.405941	1212	0.416064	0.418316	-0.00279349
AX_77159655	9	22083214	0.0311083	0.155116	1212	0.416064	0.418315	-0.00300422
AX_76976238	7	11741138	0.0311399	0.0433168	1212	0.416064	0.418315	-0.00516143
AX_172565500	10	13914131	0.0312376	0.461634	1212	0.416064	0.418312	0.00222671
AX_75887699	18	10987050	0.0312534	0.495462	1212	0.416064	0.418312	-0.00221656
AX_172587606	4	72741525	0.0312848	0.0849835	1212	0.416064	0.418311	0.0042354
AX_76670777	4	46381436	0.031296	0.101898	1212	0.416064	0.41831	-0.00361128
AX_172671580	1	128999831	0.0313675	0.269802	1212	0.416064	0.418309	-0.0025762
AX_75943450	19	8303094	0.0313997	0.0136139	1212	0.416064	0.418308	0.00832125
AX_172672576	1	177139829	0.0314076	0.0849835	1212	0.416064	0.418307	-0.00359529
AX_80930936	26	4333196	0.0314473	0.0556931	1212	0.416064	0.418306	-0.0044866
AX_172570024	2	15178355	0.0314503	0.109323	1212	0.416064	0.418306	0.00356993
AX_75766381	13	9035181	0.0314771	0.214521	1212	0.416064	0.418306	-0.00284964
AX_75364783	1	182172500	0.0315098	0.153053	1212	0.416064	0.418305	-0.00356564
AX_172583662	17	8902449	0.0315763	0.123762	1212	0.416064	0.418303	-0.00389524
AX_172569696	4	67116477	0.0316438	0.131601	1212	0.416064	0.418301	-0.00368589
AX_172671055	4	50246781	0.0316629	0.177805	1212	0.416064	0.418301	0.0030053
AX_172565509	10	18031308	0.0316744	0.454208	1212	0.416064	0.4183	0.00254744
AX_172567633	4	57160917	0.0316781	0.271865	1212	0.416064	0.4183	-0.00288439
AX_172581849	12	6881515	0.0316952	0.0247525	1212	0.416064	0.4183	-0.00605942
AX_76256040	21	6423569	0.031704	0.469884	1212	0.416064	0.4183	0.00214947
AX_75570722	10	11136013	0.0317105	0.259488	1212	0.416064	0.418299	0.00277181
AX_158468548	2	108056656	0.031793	0.340347	1212	0.416064	0.418297	0.00249741
AX_158471624	9	18847370	0.031799	0.447195	1212	0.416064	0.418297	0.00226494
AX_75292242	1	149214210	0.0318322	0.0115512	1212	0.416064	0.418296	0.00989815
AX_75926977	19	3485217	0.0318323	0.205858	1212	0.416064	0.418296	-0.00272224
AX_172673006	6	21536133	0.0319459	0.188119	1212	0.416064	0.418293	0.00286329
AX_75885255	18	10242808	0.0319869	0.351485	1212	0.416064	0.418292	0.00234586
AX_76083393	2	3692187	0.0320415	0.47731	1212	0.416064	0.418291	0.00217074
AX_75746044	13	16874733	0.0320556	0.110974	1212	0.416064	0.41829	0.0033206
AX_80931638	4	60656467	0.0320661	0.210809	1212	0.416064	0.41829	0.00302466
AX_75540136	1	86731916	0.0320965	0.0259901	1212	0.416064	0.418289	0.00702182
AX_172582502	13	11874623	0.0321135	0.160891	1212	0.416064	0.418289	-0.00312093
AX_172567378	11	4780323	0.0321236	0.462046	1212	0.416064	0.418289	0.00258206
AX_77011338	7	25163742	0.0321582	0.370462	1212	0.416064	0.418288	-0.00241667
AX_172569621	4	74620337	0.0322565	0.40429	1212	0.416064	0.418285	-0.00263622
AX_172594407	1	166908079	0.0323259	0.493399	1212	0.416064	0.418283	0.00240871
AX_75295854	1	151200951	0.0323315	0.496287	1212	0.416064	0.418283	-0.00275269
AX_158474357	11	12183029	0.0323447	0.390677	1212	0.416064	0.418283	-0.00256878
AX_172672465	3	86064479	0.0323498	0.415842	1212	0.416064	0.418283	-0.00252641
AX_158479258	2	136408138	0.0323505	0.216584	1212	0.416064	0.418283	-0.00290347
AX_158483304	3	27690137	0.0324173	0.302393	1212	0.416064	0.418281	0.00261142
AX_76773037	5	11378946	0.032426	0.214521	1212	0.416064	0.418281	0.00299834
AX_75489152	1	6112303	0.032447	0.483086	1212	0.416064	0.41828	-0.00278502
AX_172593981	1	59553532	0.0324801	0.215759	1212	0.416064	0.41828	-0.00255715
AX_75783599	14	13961846	0.0324902	0.429868	1212	0.416064	0.418279	-0.00219556
AX_172588649	4	90280238	0.0325957	0.318894	1212	0.416064	0.418277	0.00233592
AX_172576863	5	49382101	0.0326276	0.132013	1212	0.416064	0.418276	-0.00338115
AX_77033724	7	33646256	0.0326345	0.343647	1212	0.416064	0.418276	0.00236119
AX_76590376	3	95199595	0.0326553	0.326733	1212	0.416064	0.418275	-0.00243272
AX_76264345	22	2368195	0.0326617	0.029703	1212	0.416064	0.418275	0.00617524
AX_75193300	1	103003509	0.0327515	0.0936469	1212	0.416064	0.418273	0.00390152
AX_172581562	11	13969162	0.0327955	0.0363036	1212	0.416064	0.418271	-0.00486098
AX_172578842	7	20490393	0.0328017	0.386964	1212	0.416064	0.418271	0.00252354
AX_172581884	12	7944790	0.0328028	0.174917	1212	0.416064	0.418271	0.00302931
AX_172568860	1	18700510	0.0328077	0.215759	1212	0.416064	0.418271	0.00301711
AX_172590196	2	116634481	0.0328401	0.316419	1212	0.416064	0.41827	-0.00269294
AX_172675183	1	121924927	0.0328595	0.117162	1212	0.416064	0.41827	0.00356673
AX_77184481	9	9351818	0.0328846	0.393152	1212	0.416064	0.418269	0.00261871
AX_76455520	3	32015665	0.0329959	0.403053	1212	0.416064	0.418266	-0.00234089
AX_172570149	2	102633927	0.0330262	0.179868	1212	0.416064	0.418266	0.00299104
AX_172569338	2	110447181	0.0330565	0.394802	1212	0.416064	0.418265	0.00243203
AX_75759594	13	6379528	0.0330682	0.165842	1212	0.416064	0.418265	-0.0031382
AX_75760583	13	6789172	0.0330819	0.463284	1212	0.416064	0.418264	-0.00251299
AX_80924532	10	19362479	0.0331213	0.186469	1212	0.416064	0.418263	-0.00270053
AX_75198671	1	105430950	0.0331634	0.144802	1212	0.416064	0.418262	-0.00325787
AX_76478015	3	42729503	0.0331653	0.192244	1212	0.416064	0.418262	-0.00313896
AX_172671655	4	721884	0.0331751	0.141914	1212	0.416064	0.418262	-0.0031587
AX_172672324	6	3368707	0.0331875	0.175743	1212	0.416064	0.418262	-0.00300301
AX_75699086	12	17127895	0.0332048	0.44967	1212	0.416064	0.418261	0.00240039
AX_76970491	6	9371016	0.0332589	0.0321782	1212	0.416064	0.41826	-0.00636198
AX_158473330	2	15334463	0.0332756	0.406353	1212	0.416064	0.418259	0.00245952
AX_172594264	4	1646573	0.0332883	0.119637	1212	0.416064	0.418259	0.00309752
AX_172569998	2	5102116	0.0333801	0.208333	1212	0.416064	0.418257	-0.00262682
AX_75684016	12	12039782	0.0334018	0.306931	1212	0.416064	0.418256	0.00255056
AX_75678624	12	9997193	0.0334221	0.25495	1212	0.416064	0.418256	0.0025751
AX_172595032	2	37698385	0.0334279	0.413779	1212	0.416064	0.418256	-0.00234945
AX_158477079	4	14157962	0.0334337	0.426568	1212	0.416064	0.418255	-0.00235557
AX_172589839	4	89830349	0.0334427	0.0750825	1212	0.416064	0.418255	0.00406876
AX_172591468	4	46980771	0.0334496	0.285066	1212	0.416064	0.418255	-0.00260093
AX_172589751	3	59498723	0.0334716	0.0771452	1212	0.416064	0.418255	-0.00419833
AX_76804035	5	25504129	0.0334789	0.338696	1212	0.416064	0.418254	0.00250611
AX_172570365	3	66190837	0.0334822	0.283828	1212	0.416064	0.418254	-0.00266941
AX_172577964	2	24880967	0.0335577	0.208746	1212	0.416064	0.418252	-0.00276968
AX_75644907	11	16369573	0.0335585	0.497937	1212	0.416064	0.418252	0.00229196
AX_172593415	1	165959838	0.0335606	0.176568	1212	0.416064	0.418252	0.00284609
AX_76507206	3	56469797	0.0335741	0.140264	1212	0.416064	0.418252	-0.0031132
AX_172587272	6	4823710	0.0336207	0.0523927	1212	0.416064	0.418251	-0.00470613
AX_172577834	6	22108074	0.0336333	0.0264026	1212	0.416064	0.418251	-0.00674558
AX_75372198	1	18278303	0.0336373	0.0342409	1212	0.416064	0.41825	-0.00589146
AX_75814060	14	9899855	0.0336546	0.426568	1212	0.416064	0.41825	0.00257818
AX_172582005	12	11047213	0.033672	0.099835	1212	0.416064	0.41825	-0.0036355
AX_75942885	19	8147241	0.0337083	0.0895215	1212	0.416064	0.418249	-0.004199
AX_172581523	11	11807226	0.0337354	0.386964	1212	0.416064	0.418248	-0.00257369
AX_172565888	14	15545888	0.0337491	0.278053	1212	0.416064	0.418248	-0.00234376
AX_75984831	2	11952832	0.0337563	0.267739	1212	0.416064	0.418247	-0.0027523
AX_172587768	2	109261469	0.0337749	0.412954	1212	0.416064	0.418247	0.00238377
AX_75570096	10	10961249	0.033841	0.17368	1212	0.416064	0.418245	0.00308514
AX_76152348	2	76487983	0.0338536	0.0433168	1212	0.416064	0.418245	0.00485789
AX_77162737	9	23053317	0.0338814	0.224422	1212	0.416064	0.418244	-0.00256268
AX_76325666	25	2411445	0.0339062	0.0523927	1212	0.416064	0.418244	-0.00460038
AX_172572283	1	76916757	0.0339167	0.125825	1212	0.416064	0.418244	-0.00336549
AX_172577174	5	58226362	0.0339293	0.095297	1212	0.416064	0.418243	-0.00350324
AX_172671589	10	601	0.0339303	0.339521	1212	0.416064	0.418243	0.00236748
AX_172568002	5	48089209	0.0339624	0.167492	1212	0.416064	0.418242	0.00309339
AX_75320971	1	163507459	0.0339722	0.015264	1212	0.416064	0.418242	-0.00953809
AX_172579959	8	26543049	0.0339765	0.303218	1212	0.416064	0.418242	0.00236829
AX_76479962	3	43627761	0.0339798	0.084571	1212	0.416064	0.418242	0.00359086
AX_172565792	13	10072977	0.0339941	0.384901	1212	0.416064	0.418242	-0.00255441
AX_172586767	10	19349503	0.0339944	0.302805	1212	0.416064	0.418242	-0.00232682
AX_75378827	1	187720187	0.0339962	0.106436	1212	0.416064	0.418242	-0.00396295
AX_172580639	9	22984064	0.034008	0.144802	1212	0.416064	0.418241	-0.0031831
AX_75320611	1	163300893	0.0340863	0.0668317	1212	0.416064	0.418239	-0.00442264
AX_76388961	28	829167	0.0341177	0.260314	1212	0.416064	0.418239	-0.00246103
AX_75796243	14	4311457	0.0342397	0.20297	1212	0.416064	0.418236	-0.00264924
AX_158469960	20	8795799	0.0342633	0.104373	1212	0.416064	0.418235	-0.0036887
AX_77177795	9	7063128	0.0342864	0.220297	1212	0.416064	0.418235	-0.0029518
AX_77168454	9	3672526	0.0343426	0.478135	1212	0.416064	0.418233	-0.0020897
AX_172672443	2	35134580	0.0343918	0.219059	1212	0.416064	0.418232	-0.00291514
AX_75570698	10	11128576	0.0344336	0.108086	1212	0.416064	0.418231	-0.0038369
AX_172564926	5	38864825	0.0344378	0.214521	1212	0.416064	0.418231	-0.00271437
AX_76235448	21	1824790	0.0344525	0.0206271	1212	0.416064	0.418231	0.00774617
AX_172589852	4	70297360	0.0344709	0.115924	1212	0.416064	0.41823	-0.00321716
AX_172674022	1	29501510	0.0345126	0.137789	1212	0.416064	0.418229	0.0032317
AX_172671128	1	6644075	0.0345202	0.0866337	1212	0.416064	0.418229	0.00398617
AX_76753318	4	87090102	0.0345217	0.44967	1212	0.416064	0.418229	0.00251626
AX_172672240	1	63135444	0.0345283	0.0957096	1212	0.416064	0.418229	0.0030552
AX_76752972	4	86939502	0.0345435	0.438119	1212	0.416064	0.418228	0.00254113
AX_77084552	8	21913836	0.0346075	0.251238	1212	0.416064	0.418227	0.00248829
AX_75448858	1	42135583	0.0346394	0.233498	1212	0.416064	0.418226	-0.00306385
AX_172570700	1	35267871	0.0346617	0.347772	1212	0.416064	0.418226	-0.00242611
AX_172583311	15	10133589	0.0347114	0.178218	1212	0.416064	0.418224	0.0027481
AX_172586926	2	45573337	0.0347133	0.202145	1212	0.416064	0.418224	-0.00296047
AX_172671697	1	18077686	0.0347161	0.22071	1212	0.416064	0.418224	-0.00337325
AX_76810410	5	28428731	0.0347568	0.205033	1212	0.416064	0.418223	0.00309035
AX_172674903	5	37606822	0.0347771	0.401815	1212	0.416064	0.418223	0.00248399
AX_80834197	3	17920541	0.034783	0.40429	1212	0.416064	0.418223	0.00243174
AX_75486847	1	60096653	0.0348082	0.365512	1212	0.416064	0.418222	-0.00226392
AX_75544772	1	88880526	0.0349102	0.356436	1212	0.416064	0.41822	-0.00237597
AX_75539650	1	86502633	0.0349289	0.160066	1212	0.416064	0.418219	0.00317576
AX_172587840	3	65825610	0.034964	0.358086	1212	0.416064	0.418218	0.00246596
AX_75470287	1	52473702	0.0350133	0.0317657	1212	0.416064	0.418217	0.00622087
AX_172589066	6	3364453	0.0350279	0.233086	1212	0.416064	0.418217	-0.00262209
AX_80963361	1	79293720	0.0350603	0.266914	1212	0.416064	0.418216	-0.00249845
AX_172590447	1	144861198	0.0350974	0.139851	1212	0.416064	0.418215	0.00323799
AX_80962525	4	54228741	0.0351484	0.491749	1212	0.416064	0.418214	0.00238537
AX_172582482	13	11550733	0.0351505	0.163779	1212	0.416064	0.418214	0.00297828
AX_76131200	2	64982719	0.0351843	0.160066	1212	0.416064	0.418213	-0.00298319
AX_172579040	7	28031043	0.0351896	0.476898	1212	0.416064	0.418213	0.00228953
AX_172564820	2	15504079	0.0351896	0.433168	1212	0.416064	0.418213	0.00243172
AX_172673220	3	93465979	0.0352022	0.289191	1212	0.416064	0.418213	0.0025135
AX_172594463	1	53342031	0.0352323	0.0268152	1212	0.416064	0.418212	-0.00646175
AX_172675227	4	80295597	0.0352964	0.10231	1212	0.416064	0.41821	-0.00387062
AX_76453739	3	31187415	0.0353143	0.122937	1212	0.416064	0.41821	0.00329035
AX_77281529	4	9179954	0.0353293	0.0478548	1212	0.416064	0.41821	-0.00546679
AX_75391372	1	19022876	0.0353376	0.0589934	1212	0.416064	0.41821	-0.00450418
AX_76407398	3	108461435	0.0353413	0.369224	1212	0.416064	0.418209	-0.00235002
AX_76029302	2	142990293	0.0353647	0.278878	1212	0.416064	0.418209	-0.00259689
AX_76797315	5	22364634	0.0354528	0.451733	1212	0.416064	0.418207	-0.00239375
AX_76772783	5	11243600	0.0354707	0.213696	1212	0.416064	0.418206	0.00296767
AX_172582561	13	14182283	0.0354726	0.47896	1212	0.416064	0.418206	0.00233519
AX_172581625	11	15807250	0.0354825	0.0193894	1212	0.416064	0.418206	-0.00749656
AX_75307875	1	15434818	0.0354903	0.22566	1212	0.416064	0.418206	0.00286382
AX_172565053	6	12339927	0.0354959	0.358498	1212	0.416064	0.418206	0.0027136
AX_77032484	7	33168676	0.0355661	0.419554	1212	0.416064	0.418204	0.00213332
AX_77139278	9	15643209	0.0355905	0.497112	1212	0.416064	0.418204	-0.00221204
AX_158465239	2	23979727	0.0355926	0.459158	1212	0.416064	0.418204	0.0024317
AX_81001584	3	28166337	0.0355961	0.138201	1212	0.416064	0.418203	0.00333131
AX_75504235	1	68216746	0.0356218	0.460396	1212	0.416064	0.418203	-0.00224638
AX_172568319	2	99054985	0.0356232	0.287541	1212	0.416064	0.418203	0.00240659
AX_80937402	4	73518997	0.0356373	0.0849835	1212	0.416064	0.418203	0.00403976
AX_75284718	1	145450335	0.0356412	0.310644	1212	0.416064	0.418202	0.00258264
AX_172582688	14	1444717	0.0356667	0.0866337	1212	0.416064	0.418202	-0.00402265
AX_77113308	8	5623259	0.035684	0.377888	1212	0.416064	0.418201	-0.00214252
AX_76195523	2	9919444	0.035699	0.111799	1212	0.416064	0.418201	-0.00367719
AX_76480051	3	43673266	0.0357242	0.253713	1212	0.416064	0.418201	0.00272625
AX_76363331	27	3774822	0.0357336	0.0193894	1212	0.416064	0.4182	0.00732862
AX_172566690	3	9617405	0.0357521	0.179868	1212	0.416064	0.4182	0.00280432
AX_172592282	3	75598878	0.035758	0.07467	1212	0.416064	0.4182	-0.00361759
AX_75838108	15	5809889	0.0357728	0.231023	1212	0.416064	0.418199	-0.0026714
AX_172564516	3	66898468	0.0357829	0.365924	1212	0.416064	0.418199	0.00244353
AX_172587229	1	143826065	0.0358716	0.205858	1212	0.416064	0.418197	0.00281499
AX_172582350	13	6798465	0.0358949	0.419142	1212	0.416064	0.418197	0.00252894
AX_77134980	9	14194937	0.0359014	0.145627	1212	0.416064	0.418196	0.00325039
AX_172577868	6	23053211	0.0360507	0.0820957	1212	0.416064	0.418193	-0.00414181
AX_75870047	17	6197547	0.0360773	0.0808581	1212	0.416064	0.418192	-0.00387249
AX_172567092	1	192502455	0.036117	0.358086	1212	0.416064	0.418191	-0.0024097
AX_75620047	10	7651685	0.036128	0.174505	1212	0.416064	0.418191	0.00336393
AX_172593461	1	53745021	0.0361431	0.134488	1212	0.416064	0.418191	-0.00321734
AX_172566822	2	132165817	0.0361736	0.0210396	1212	0.416064	0.41819	0.00748989
AX_172589110	2	48409019	0.0361976	0.245875	1212	0.416064	0.41819	0.00255467
AX_76062501	2	25646878	0.0362101	0.0606436	1212	0.416064	0.418189	-0.00498315
AX_75741205	13	15032469	0.0362654	0.209983	1212	0.416064	0.418188	-0.00258258
AX_76277218	23	1418973	0.0362924	0.153465	1212	0.416064	0.418187	-0.00300297
AX_172577092	5	56046691	0.0363129	0.0379538	1212	0.416064	0.418187	0.00520075
AX_172566037	18	7644615	0.0363916	0.412129	1212	0.416064	0.418185	-0.00226186
AX_75247778	1	128378058	0.0364148	0.0643564	1212	0.416064	0.418185	0.00453067
AX_75471543	1	53016845	0.0364294	0.106023	1212	0.416064	0.418184	-0.00336386
AX_172672337	2	90494056	0.0364354	0.244637	1212	0.416064	0.418184	0.00259438
AX_172591498	4	29692469	0.0365754	0.240924	1212	0.416064	0.418181	0.00255273
AX_172565946	17	1223689	0.0366116	0.0412541	1212	0.416064	0.41818	-0.00491797
AX_77137735	9	15113958	0.0366493	0.17698	1212	0.416064	0.418179	-0.00287822
AX_172672641	8	6247246	0.0366579	0.145627	1212	0.416064	0.418179	0.00301562
AX_172578631	7	12427278	0.036677	0.119224	1212	0.416064	0.418179	-0.00336973
AX_76680787	4	51684860	0.0366849	0.159241	1212	0.416064	0.418179	-0.00328565
AX_75619795	10	7570852	0.0366902	0.278053	1212	0.416064	0.418178	0.00295916
AX_172588362	1	27093377	0.036741	0.365099	1212	0.416064	0.418177	0.00264439
AX_172674603	1	120814979	0.036796	0.216172	1212	0.416064	0.418176	-0.00264438
AX_172580613	9	22325775	0.0368231	0.299505	1212	0.416064	0.418175	-0.00237042
AX_172673998	1	195295563	0.0368249	0.184406	1212	0.416064	0.418175	0.0026401
AX_76764096	4	9638902	0.0368294	0.0218647	1212	0.416064	0.418175	0.0068273
AX_80755796	4	50184617	0.036851	0.278878	1212	0.416064	0.418175	0.00259649
AX_76518045	3	61268297	0.0368703	0.0961221	1212	0.416064	0.418174	-0.0042369
AX_172573477	1	113498034	0.036904	0.17698	1212	0.416064	0.418174	-0.00333202
AX_76344516	26	4158636	0.036931	0.0280528	1212	0.416064	0.418173	0.0066244
AX_172582024	2	6587105	0.0369632	0.132838	1212	0.416064	0.418172	-0.00321132
AX_172583992	19	1089973	0.0370323	0.356848	1212	0.416064	0.418171	-0.00221364
AX_75384893	1	189978701	0.037137	0.357261	1212	0.416064	0.418168	-0.00260198
AX_172571003	1	59009804	0.0371847	0.246287	1212	0.416064	0.418167	0.00260616
AX_75371512	1	184897974	0.0372207	0.19967	1212	0.416064	0.418167	0.00294284
AX_172587902	1	170529475	0.037361	0.0639439	1212	0.416064	0.418163	0.00452451
AX_77019105	7	28208399	0.0373673	0.35231	1212	0.416064	0.418163	0.0023776
AX_172569191	1	192191819	0.0373989	0.340759	1212	0.416064	0.418163	-0.00269098
AX_76333628	26	1812482	0.0374025	0.0358911	1212	0.416064	0.418163	-0.00538178
AX_172586881	5	16514719	0.0374104	0.180281	1212	0.416064	0.418162	-0.00269752
AX_75301363	1	153853419	0.0374271	0.308581	1212	0.416064	0.418162	0.00244401
AX_172578096	6	30523615	0.0374846	0.110974	1212	0.416064	0.418161	-0.00350824
AX_172577051	5	54891130	0.0374879	0.263201	1212	0.416064	0.418161	0.0023789
AX_172570832	2	118373543	0.0375044	0.162541	1212	0.416064	0.41816	-0.00308752
AX_75865676	17	4917674	0.0375477	0.375825	1212	0.416064	0.418159	0.002357
AX_75713089	12	4029609	0.0375653	0.228548	1212	0.416064	0.418159	-0.00292052
AX_172580529	9	19771493	0.0376214	0.188531	1212	0.416064	0.418158	0.00275931
AX_76216231	20	4314892	0.0376757	0.161716	1212	0.416064	0.418157	-0.00290636
AX_75651198	11	18621001	0.0376895	0.450908	1212	0.416064	0.418156	-0.00226812
AX_172583718	18	1435746	0.0376962	0.179043	1212	0.416064	0.418156	-0.0027641
AX_172570684	5	31399838	0.0377194	0.0874587	1212	0.416064	0.418156	0.00422079
AX_172567522	4	51235970	0.0377231	0.20132	1212	0.416064	0.418155	0.00330656
AX_76465753	3	378793	0.0377591	0.0594059	1212	0.416064	0.418155	-0.0043231
AX_172595267	10	4676039	0.0377812	0.35231	1212	0.416064	0.418154	-0.00257063
AX_158483163	9	1817024	0.0377832	0.431106	1212	0.416064	0.418154	0.0020899
AX_172581141	10	18440308	0.0377898	0.205858	1212	0.416064	0.418154	0.0027961
AX_172595082	4	89311777	0.0378669	0.42698	1212	0.416064	0.418152	-0.00222874
AX_76203577	20	1239555	0.0378723	0.118399	1212	0.416064	0.418152	0.00315598
AX_158471747	15	540494	0.0378734	0.424505	1212	0.416064	0.418152	-0.00248522
AX_172580635	9	22988885	0.037891	0.133663	1212	0.416064	0.418152	-0.00319974
AX_75804574	14	7095110	0.0379246	0.111799	1212	0.416064	0.418151	-0.00349665
AX_172570878	1	53549191	0.037932	0.160891	1212	0.416064	0.418151	0.00310253
AX_76917192	6	2499194	0.0379487	0.329208	1212	0.416064	0.418151	0.00234283
AX_172594668	5	28974023	0.0379489	0.107673	1212	0.416064	0.418151	0.00377149
AX_172582123	1	105418502	0.0379491	0.143564	1212	0.416064	0.418151	-0.00320144
AX_80931063	17	10274557	0.0379752	0.131601	1212	0.416064	0.41815	-0.00379664
AX_172587326	1	51447339	0.0379752	0.240512	1212	0.416064	0.41815	-0.00248649
AX_76691098	4	56913748	0.0379992	0.191007	1212	0.416064	0.418149	-0.0029678
AX_172582655	14	108333	0.0380043	0.37995	1212	0.416064	0.418149	-0.00271441
AX_172577842	6	22394192	0.0380109	0.129538	1212	0.416064	0.418149	-0.00331732
AX_172578009	6	28123246	0.0380465	0.346947	1212	0.416064	0.418148	0.00234418
AX_75701291	12	17834504	0.0381088	0.108498	1212	0.416064	0.418147	-0.00345341
AX_76539086	3	71226495	0.0381113	0.186056	1212	0.416064	0.418147	-0.00288383
AX_172578902	7	23905176	0.0381226	0.37335	1212	0.416064	0.418147	0.00237512
AX_172570670	5	29697893	0.0381429	0.0346535	1212	0.416064	0.418146	0.00619612
AX_158447793	5	12873499	0.0381845	0.232261	1212	0.416064	0.418145	0.00254495
AX_172590379	2	8072216	0.0381893	0.208333	1212	0.416064	0.418145	0.00271033
AX_172588602	1	32900095	0.0382324	0.39769	1212	0.416064	0.418144	-0.00246148
AX_75232318	1	120876677	0.0382418	0.412541	1212	0.416064	0.418144	-0.00231734
AX_172589415	5	11660097	0.0382556	0.348597	1212	0.416064	0.418144	-0.00270987
AX_172590098	1	180495095	0.0382729	0.22401	1212	0.416064	0.418144	-0.00290605
AX_172671277	3	92693785	0.038276	0.227723	1212	0.416064	0.418143	-0.0026875
AX_75474126	1	54115218	0.0383242	0.289604	1212	0.416064	0.418142	-0.00238563
AX_75490115	1	61705821	0.038325	0.212871	1212	0.416064	0.418142	-0.00259753
AX_172670850	29	18398172	0.0383339	0.0280528	1212	0.416064	0.418142	-0.0060911
AX_76274236	22	628352	0.0383396	0.200083	1212	0.416064	0.418142	-0.00256373
AX_76829967	5	37466119	0.0384611	0.476485	1212	0.416064	0.41814	-0.00227292
AX_172564846	2	137203458	0.0385369	0.34901	1212	0.416064	0.418138	0.00240518
AX_76397365	3	104224625	0.0385381	0.180281	1212	0.416064	0.418138	-0.00290082
AX_172673041	2	60295063	0.038551	0.174917	1212	0.416064	0.418138	0.00283573
AX_77059568	8	12309045	0.0385683	0.141914	1212	0.416064	0.418137	0.00355531
AX_158470420	4	22242992	0.0386222	0.325083	1212	0.416064	0.418136	-0.00256248
AX_172577855	6	22807669	0.0386543	0.112624	1212	0.416064	0.418135	-0.0032714
AX_172582666	14	965261	0.038658	0.325083	1212	0.416064	0.418135	-0.00278831
AX_172570472	4	13746968	0.0387136	0.221122	1212	0.416064	0.418134	0.0027148
AX_172588519	4	86773349	0.0387509	0.209571	1212	0.416064	0.418133	-0.00272389
AX_75820464	15	11481262	0.0387668	0.378713	1212	0.416064	0.418133	0.00213091
AX_77278792	1	190897344	0.0387867	0.416667	1212	0.416064	0.418133	0.00249691
AX_172583221	15	7064930	0.0388352	0.37665	1212	0.416064	0.418132	0.00236784
AX_158476037	11	8464263	0.0388693	0.178218	1212	0.416064	0.418131	-0.00270067
AX_76388586	28	745049	0.0389922	0.473185	1212	0.416064	0.418128	0.00214998
AX_172674234	1	93845891	0.0390744	0.420792	1212	0.416064	0.418126	-0.00267372
AX_76312914	24	4519239	0.0390907	0.430281	1212	0.416064	0.418126	-0.00207788
AX_75796918	14	4536433	0.0391515	0.325083	1212	0.416064	0.418125	-0.00240197
AX_75284193	1	145212273	0.0392236	0.0490924	1212	0.416064	0.418123	-0.00480708
AX_172672863	1	1055155	0.0392912	0.188531	1212	0.416064	0.418122	0.00279509
AX_172564635	2	46065944	0.0392946	0.0358911	1212	0.416064	0.418122	0.0054719
AX_76868685	5	5256758	0.0393204	0.188944	1212	0.416064	0.418121	-0.00275048
AX_172581404	11	8033653	0.0393363	0.127063	1212	0.416064	0.418121	-0.00301103
AX_172671990	2	130450963	0.039375	0.242987	1212	0.416064	0.41812	-0.00260514
AX_172673637	2	104303292	0.0393944	0.304455	1212	0.416064	0.41812	0.00242507
AX_172588911	4	59420550	0.0394018	0.275165	1212	0.416064	0.41812	0.00249667
AX_76552790	3	77625858	0.0394269	0.17698	1212	0.416064	0.418119	0.00291735
AX_172592326	3	59383095	0.0394359	0.195957	1212	0.416064	0.418119	-0.0029809
AX_75226112	1	117979294	0.0394507	0.377475	1212	0.416064	0.418119	-0.00222065
AX_76403901	3	10694234	0.039456	0.054868	1212	0.416064	0.418118	-0.00476317
AX_75633387	11	12242064	0.0394797	0.152228	1212	0.416064	0.418118	-0.00310715
AX_172568513	1	2894613	0.0394915	0.32797	1212	0.416064	0.418118	-0.00236895
AX_75877276	17	8231898	0.0394964	0.15429	1212	0.416064	0.418118	0.00291848
AX_172577777	6	19686176	0.0395121	0.242987	1212	0.416064	0.418117	-0.00287658
AX_172587916	3	10312079	0.0395283	0.227723	1212	0.416064	0.418117	0.00262519
AX_76886493	5	7948686	0.0395495	0.177805	1212	0.416064	0.418117	0.00276393
AX_172572545	1	81502790	0.0395515	0.184818	1212	0.416064	0.418116	0.00281253
AX_76466086	3	37123664	0.0395948	0.401815	1212	0.416064	0.418116	-0.00236778
AX_75199349	1	105737961	0.0396004	0.464521	1212	0.416064	0.418115	-0.00218818
AX_75223791	1	116823679	0.0396277	0.0614686	1212	0.416064	0.418115	0.00432295
AX_172568594	3	102560172	0.0396333	0.288779	1212	0.416064	0.418115	0.00258743
AX_75215032	1	112731647	0.0396529	0.321782	1212	0.416064	0.418114	0.00240163
AX_76239231	21	2691239	0.0396843	0.0812706	1212	0.416064	0.418114	-0.00367374
AX_172592856	2	140127345	0.0397321	0.0305281	1212	0.416064	0.418113	0.00619107
AX_75946228	19	9166346	0.0397547	0.168317	1212	0.416064	0.418112	0.00308904
AX_172568937	3	85556872	0.0397598	0.0317657	1212	0.416064	0.418112	-0.00582684
AX_80919412	17	1029289	0.0397732	0.105611	1212	0.416064	0.418112	-0.00349874
AX_172565655	12	8116087	0.0398068	0.398515	1212	0.416064	0.418111	0.00261648
AX_75380467	1	188355625	0.0398208	0.0924092	1212	0.416064	0.418111	0.00389659
AX_76696160	4	59310337	0.0398379	0.10066	1212	0.416064	0.418111	0.00349954
AX_172673630	3	27806064	0.0398879	0.294554	1212	0.416064	0.418109	0.002542
AX_80754763	21	1309999	0.0399039	0.366337	1212	0.416064	0.418109	0.00233105
AX_172571004	1	58992655	0.0399795	0.20462	1212	0.416064	0.418108	-0.00274289
AX_172591733	7	4565224	0.0399891	0.489274	1212	0.416064	0.418107	0.00225333
AX_76065224	2	27038218	0.0399978	0.309818	1212	0.416064	0.418107	0.00272115
AX_75698386	12	16897676	0.0400095	0.039604	1212	0.416064	0.418107	0.00521018
AX_76716664	4	69259658	0.0400235	0.249587	1212	0.416064	0.418107	-0.00264102
AX_75410541	1	23508295	0.0400485	0.331271	1212	0.416064	0.418106	-0.0024562
AX_172569658	5	32078019	0.0400568	0.127888	1212	0.416064	0.418106	0.00350814
AX_172670567	1	20509555	0.0401005	0.160479	1212	0.416064	0.418105	-0.00354542
AX_76058305	2	23234636	0.0401209	0.357261	1212	0.416064	0.418105	0.00228161
AX_172591050	3	9217378	0.0401613	0.230611	1212	0.416064	0.418104	-0.00258549
AX_75859441	17	3015107	0.0401833	0.233498	1212	0.416064	0.418103	-0.00245871
AX_172592234	8	5934609	0.0402621	0.141089	1212	0.416064	0.418102	0.00278513
AX_158469602	7	2828621	0.0402758	0.17368	1212	0.416064	0.418102	0.00278696
AX_75859541	17	3042640	0.0402837	0.0808581	1212	0.416064	0.418101	0.00384525
AX_76241257	21	3212647	0.0403187	0.355611	1212	0.416064	0.418101	0.00236239
AX_172579452	8	6224810	0.0403267	0.1217	1212	0.416064	0.4181	0.00316294
AX_77124753	9	10745493	0.0403284	0.226485	1212	0.416064	0.4181	-0.00287468
AX_75852101	16	15772	0.0403423	0.0779703	1212	0.416064	0.4181	-0.00376742
AX_75759412	13	6306462	0.0403752	0.278878	1212	0.416064	0.418099	-0.00276979
AX_158480744	15	11667025	0.0404359	0.27269	1212	0.416064	0.418098	0.00227781
AX_172568570	2	58628505	0.040458	0.450083	1212	0.416064	0.418098	-0.00234407
AX_172565304	8	12704270	0.0405214	0.123762	1212	0.416064	0.418097	0.00365311
AX_75576039	10	12619789	0.0405267	0.0325908	1212	0.416064	0.418096	0.00578656
AX_172566317	24	1904982	0.0406164	0.142327	1212	0.416064	0.418095	-0.00304248
AX_172594196	2	26250911	0.0406865	0.276403	1212	0.416064	0.418093	0.00283243
AX_76732806	4	77463846	0.0407357	0.0499175	1212	0.416064	0.418092	0.00486418
AX_172592883	1	114599780	0.0407405	0.383251	1212	0.416064	0.418092	-0.00251135
AX_75387166	1	190809653	0.0407579	0.165017	1212	0.416064	0.418092	0.0030749
AX_75300504	1	153473177	0.0407861	0.236386	1212	0.416064	0.418091	-0.00276867
AX_75485088	1	59211819	0.0407871	0.151815	1212	0.416064	0.418091	0.00320311
AX_77020443	7	28704146	0.0408021	0.262376	1212	0.416064	0.418091	-0.00253562
AX_172586748	2	110649394	0.0409028	0.292492	1212	0.416064	0.418089	0.00253985
AX_76383503	28	4095202	0.0409239	0.17533	1212	0.416064	0.418088	0.0025982
AX_172587977	3	105270585	0.040942	0.488036	1212	0.416064	0.418088	-0.00216636
AX_75892829	18	2852542	0.0409796	0.213284	1212	0.416064	0.418087	0.00243878
AX_172591747	4	74200609	0.0409968	0.0301155	1212	0.416064	0.418087	-0.00497983
AX_172577530	6	3185398	0.0410089	0.0594059	1212	0.416064	0.418087	-0.00443934
AX_75868448	17	5729270	0.0410161	0.286716	1212	0.416064	0.418087	0.00240599
AX_158482890	1	139230291	0.041035	0.431518	1212	0.416064	0.418086	0.00236396
AX_172671118	2	33031375	0.0410467	0.219472	1212	0.416064	0.418086	0.0027193
AX_172565831	14	1166339	0.0410554	0.115924	1212	0.416064	0.418086	0.00350119
AX_77186515	9	10009185	0.0410992	0.192244	1212	0.416064	0.418085	-0.0029745
AX_75894366	18	3299877	0.0411171	0.299917	1212	0.416064	0.418085	0.00235751
AX_172564467	2	38788198	0.0411785	0.450495	1212	0.416064	0.418083	0.00234952
AX_172588803	1	153357154	0.0412053	0.383663	1212	0.416064	0.418083	-0.002324
AX_75448528	1	41929637	0.0412521	0.208333	1212	0.416064	0.418082	0.00338077
AX_172586794	5	11185958	0.0412755	0.218234	1212	0.416064	0.418081	0.00286336
AX_75200126	1	106046698	0.0413543	0.190182	1212	0.416064	0.41808	-0.00265238
AX_77072895	8	17385927	0.0413639	0.19802	1212	0.416064	0.41808	0.00292978
AX_75740615	13	14815731	0.0413891	0.181518	1212	0.416064	0.418079	-0.00276825
AX_158466044	4	58934305	0.0414094	0.263201	1212	0.416064	0.418079	0.00272181
AX_172593241	4	73654136	0.0414386	0.312294	1212	0.416064	0.418078	-0.00265539
AX_172593935	2	138613466	0.0414408	0.247112	1212	0.416064	0.418078	0.00267813
AX_172588773	5	24088667	0.0414599	0.448432	1212	0.416064	0.418078	-0.00238731
AX_172581411	11	8292998	0.0414786	0.0321782	1212	0.416064	0.418077	-0.00533051
AX_75982835	2	119104999	0.04148	0.338284	1212	0.416064	0.418077	0.00236308
AX_75661071	11	4751134	0.0414862	0.318482	1212	0.416064	0.418077	-0.00246959
AX_75464230	1	49616884	0.0414916	0.443482	1212	0.416064	0.418077	0.00223263
AX_172587034	2	4653389	0.0415884	0.215347	1212	0.416064	0.418075	-0.00255736
AX_172567696	1	137938780	0.0415905	0.290429	1212	0.416064	0.418075	-0.00254425
AX_172588813	2	46704187	0.0416063	0.158003	1212	0.416064	0.418075	0.00288771
AX_172569629	5	25661059	0.0416149	0.141502	1212	0.416064	0.418075	0.00324421
AX_172592619	2	59848008	0.0416424	0.143564	1212	0.416064	0.418074	0.00285607
AX_172577784	6	19333576	0.0416432	0.204208	1212	0.416064	0.418074	0.00290729
AX_172592021	3	104071832	0.041655	0.195132	1212	0.416064	0.418074	-0.00262262
AX_75294150	1	150288184	0.0416707	0.360974	1212	0.416064	0.418074	-0.00267442
AX_172578864	7	21867881	0.0416881	0.0173267	1212	0.416064	0.418073	-0.00808427
AX_172593861	1	21069274	0.0416947	0.372525	1212	0.416064	0.418073	-0.00255193
AX_75248648	1	128778224	0.0416956	0.37995	1212	0.416064	0.418073	-0.00236354
AX_158479635	20	3193898	0.0416962	0.344059	1212	0.416064	0.418073	0.00217237
AX_172674057	4	80203438	0.0417262	0.164604	1212	0.416064	0.418072	-0.00293836
AX_172670863	1	145423469	0.0417398	0.115099	1212	0.416064	0.418072	-0.00316123
AX_76133232	2	65988065	0.0417439	0.108086	1212	0.416064	0.418072	0.0032934
AX_172671487	1	163824998	0.0417548	0.192657	1212	0.416064	0.418072	0.00325183
AX_158478942	6	1043314	0.0417895	0.0709571	1212	0.416064	0.418071	-0.00391817
AX_172570917	1	56301093	0.041834	0.440594	1212	0.416064	0.41807	-0.00212374
AX_172588937	3	10682916	0.041864	0.0532178	1212	0.416064	0.41807	-0.00480129
AX_75802528	14	6400076	0.0418716	0.0499175	1212	0.416064	0.41807	-0.00493625
AX_76130674	2	64714450	0.0419109	0.100248	1212	0.416064	0.418069	-0.00351447
AX_172673678	4	51627283	0.0419532	0.162954	1212	0.416064	0.418068	-0.00314892
AX_76751405	4	86170086	0.0419873	0.181518	1212	0.416064	0.418067	0.00283344
AX_172671196	1	58581224	0.0419893	0.248762	1212	0.416064	0.418067	0.002691
AX_75219053	1	114502333	0.0420037	0.327558	1212	0.416064	0.418067	-0.00245522
AX_80867116	19	17020	0.0420591	0.101898	1212	0.416064	0.418066	-0.00344647
AX_77024729	7	30272150	0.0420663	0.080033	1212	0.416064	0.418066	0.00368388
AX_172564615	12	2886892	0.0420704	0.167492	1212	0.416064	0.418066	-0.00283275
AX_76394158	3	102804681	0.0420914	0.267327	1212	0.416064	0.418065	0.00262189
AX_172589661	1	125523463	0.0420915	0.226073	1212	0.416064	0.418065	-0.00274707
AX_172577257	6	2058366	0.0421006	0.306518	1212	0.416064	0.418065	-0.00244824
AX_76311257	24	4126184	0.0421023	0.304043	1212	0.416064	0.418065	0.00220154
AX_75839700	15	6329063	0.042108	0.100248	1212	0.416064	0.418065	0.0036723
AX_75528770	1	81221701	0.0421503	0.499587	1212	0.416064	0.418064	-0.00212303
AX_76518568	3	61503622	0.0421804	0.344472	1212	0.416064	0.418064	-0.00269125
AX_172588144	4	67313311	0.0422238	0.168729	1212	0.416064	0.418063	-0.00332482
AX_172592580	3	87694315	0.0422461	0.143152	1212	0.416064	0.418062	-0.00324811
AX_172583290	10	18971409	0.0423519	0.25495	1212	0.416064	0.41806	0.00250027
AX_80761377	2	137327370	0.042387	0.285479	1212	0.416064	0.41806	-0.00248333
AX_76598240	3	9864088	0.0423961	0.156766	1212	0.416064	0.418059	0.00285661
AX_75925496	19	3097476	0.0424159	0.276403	1212	0.416064	0.418059	-0.00238357
AX_172579123	7	30886522	0.0424694	0.334158	1212	0.416064	0.418058	0.00249175
AX_172590002	4	42173285	0.042524	0.0643564	1212	0.416064	0.418057	0.00407622
AX_76408324	3	108860803	0.0425542	0.481848	1212	0.416064	0.418056	-0.00221857
AX_75678936	12	10118230	0.0425629	0.15099	1212	0.416064	0.418056	0.0028505
AX_75649121	11	17849908	0.0425782	0.278053	1212	0.416064	0.418056	0.00241413
AX_75793578	14	3464290	0.0426003	0.484323	1212	0.416064	0.418055	-0.0021838
AX_172578498	7	8169941	0.0426104	0.0363036	1212	0.416064	0.418055	-0.00476259
AX_172588537	2	125405966	0.0426168	0.0259901	1212	0.416064	0.418055	-0.00647397
AX_158475470	1	1821717	0.0426784	0.401403	1212	0.416064	0.418054	-0.00241379
AX_172589787	4	10940731	0.0427031	0.384076	1212	0.416064	0.418053	-0.00227646
AX_76516566	3	60600910	0.0428222	0.099835	1212	0.416064	0.418051	-0.00361179
AX_172673087	3	28032921	0.0428331	0.267739	1212	0.416064	0.418051	0.00254582
AX_172672526	1	163565597	0.0429091	0.129125	1212	0.416064	0.418049	-0.0036669
AX_172579176	7	32871995	0.0429283	0.366337	1212	0.416064	0.418049	0.00232487
AX_75485154	1	59265517	0.0429524	0.359736	1212	0.416064	0.418049	-0.00235826
AX_75486236	1	59804008	0.0429619	0.348597	1212	0.416064	0.418048	0.00243449
AX_75850838	15	9656771	0.0429625	0.0334158	1212	0.416064	0.418048	0.00557501
AX_172592597	2	67213102	0.0430702	0.215347	1212	0.416064	0.418046	0.00251292
AX_158482452	7	21924355	0.043117	0.296205	1212	0.416064	0.418046	0.00244824
AX_172566234	21	4020759	0.043119	0.412541	1212	0.416064	0.418045	-0.00222392
AX_76413083	3	110621773	0.0431387	0.0825083	1212	0.416064	0.418045	-0.00372056
AX_75876247	17	1028570	0.0431616	0.106023	1212	0.416064	0.418045	-0.0034684
AX_75767643	13	9547571	0.0431634	0.0544554	1212	0.416064	0.418045	-0.00450439
AX_158467711	2	39407047	0.0431638	0.400165	1212	0.416064	0.418045	0.00225983
AX_76075645	2	32643382	0.0432061	0.172855	1212	0.416064	0.418044	0.00284813
AX_158480151	2	106526176	0.0432132	0.280941	1212	0.416064	0.418044	0.00255743
AX_172567614	4	53019334	0.0432393	0.226898	1212	0.416064	0.418043	-0.00259753
AX_172670531	1	195218554	0.0432513	0.22731	1212	0.416064	0.418043	0.00237693
AX_172588882	1	128488117	0.0432586	0.301155	1212	0.416064	0.418043	-0.00244928
AX_75978085	2	116571096	0.0432656	0.206271	1212	0.416064	0.418043	-0.00284398
AX_77099013	8	27398608	0.0432865	0.185644	1212	0.416064	0.418042	0.00265614
AX_172672008	4	80422943	0.0432985	0.112211	1212	0.416064	0.418042	-0.00326525
AX_76062275	2	25527731	0.0433071	0.116337	1212	0.416064	0.418042	-0.00348838
AX_172569051	14	13994237	0.0433216	0.247937	1212	0.416064	0.418042	-0.00241337
AX_172587543	2	45960167	0.0433555	0.0825083	1212	0.416064	0.418041	-0.00387129
AX_172671302	3	32966476	0.0433652	0.452558	1212	0.416064	0.418041	0.00248207
AX_76832986	5	38850618	0.0433705	0.215347	1212	0.416064	0.418041	-0.00259226
AX_76282455	23	2696349	0.0433765	0.484736	1212	0.416064	0.418041	0.00207922
AX_76344828	26	4235576	0.0434169	0.240512	1212	0.416064	0.41804	0.00235993
AX_75519866	1	76915756	0.0434391	0.110974	1212	0.416064	0.418039	-0.00341509
AX_75495780	1	64420854	0.0434442	0.288779	1212	0.416064	0.418039	0.00261084
AX_172590202	3	102637208	0.0435212	0.283003	1212	0.416064	0.418038	-0.00254661
AX_75435476	1	35616636	0.0435213	0.0561056	1212	0.416064	0.418038	-0.00432853
AX_172565847	14	4449442	0.0435558	0.150578	1212	0.416064	0.418037	-0.00297683
AX_172567897	15	9707802	0.0436184	0.0536304	1212	0.416064	0.418036	-0.00445829
AX_75696682	12	16309110	0.0436198	0.185231	1212	0.416064	0.418036	-0.00271617
AX_172569996	2	4351160	0.0436317	0.30198	1212	0.416064	0.418036	-0.00236227
AX_172584663	21	1633286	0.0436375	0.415017	1212	0.416064	0.418036	-0.002311
AX_75759686	13	6417934	0.043639	0.0837459	1212	0.416064	0.418036	-0.00392904
AX_172673734	1	114650200	0.0436699	0.167079	1212	0.416064	0.418035	-0.00341754
AX_75928180	19	3827461	0.0436874	0.238036	1212	0.416064	0.418035	-0.00246728
AX_77150692	9	19330651	0.0437442	0.385726	1212	0.416064	0.418034	-0.00219148
AX_172588998	1	166001831	0.0437506	0.140677	1212	0.416064	0.418034	0.00311354
AX_75569555	10	10806361	0.0437627	0.332508	1212	0.416064	0.418033	0.00230809
AX_172675347	18	2897054	0.0437766	0.359323	1212	0.416064	0.418033	0.00222894
AX_172565736	13	4147261	0.0437791	0.0490924	1212	0.416064	0.418033	-0.00484772
AX_158475156	17	8785142	0.0438876	0.184818	1212	0.416064	0.418031	-0.00285564
AX_172577047	5	54913718	0.0438907	0.12005	1212	0.416064	0.418031	0.00307797
AX_75759164	13	6217825	0.0439723	0.245462	1212	0.416064	0.418029	-0.00284847
AX_75597358	10	18657696	0.0440049	0.0305281	1212	0.416064	0.418029	0.00578111
AX_172590470	1	189013796	0.0440502	0.219059	1212	0.416064	0.418028	-0.00284214
AX_76240211	21	2963603	0.0440535	0.107261	1212	0.416064	0.418028	0.0033298
AX_76944028	6	30825798	0.0440539	0.0693069	1212	0.416064	0.418028	0.00392121
AX_80828059	1	154549755	0.0440563	0.349835	1212	0.416064	0.418028	0.00231502
AX_172671100	2	120817479	0.044113	0.373762	1212	0.416064	0.418027	0.00236529
AX_172581075	10	15409295	0.0441187	0.171205	1212	0.416064	0.418027	0.00286672
AX_172578445	7	5575522	0.0441245	0.0581683	1212	0.416064	0.418027	-0.00408556
AX_172578330	7	2462063	0.0441376	0.192657	1212	0.416064	0.418026	0.00275524
AX_76023495	2	140147935	0.044183	0.351073	1212	0.416064	0.418025	-0.00263592
AX_172580426	9	15346856	0.044205	0.276815	1212	0.416064	0.418025	-0.00229255
AX_80932537	1	16859957	0.044242	0.155528	1212	0.416064	0.418024	-0.00348618
AX_76132032	2	65375050	0.0442475	0.254125	1212	0.416064	0.418024	0.0025832
AX_172569734	27	3757896	0.0442894	0.0185644	1212	0.416064	0.418024	0.00719434
AX_75976474	2	115669349	0.0443113	0.372112	1212	0.416064	0.418023	0.00220614
AX_75610314	10	4527766	0.0443182	0.42863	1212	0.416064	0.418023	0.0024949
AX_75855823	17	1843669	0.044324	0.107673	1212	0.416064	0.418023	0.00333135
AX_172590756	2	14514285	0.0443285	0.32302	1212	0.416064	0.418023	-0.00245626
AX_172570601	4	90829313	0.0443924	0.252475	1212	0.416064	0.418022	0.00234419
AX_76086852	2	38977399	0.0444637	0.0655941	1212	0.416064	0.41802	-0.0042796
AX_172674087	3	46044726	0.0444973	0.123762	1212	0.416064	0.41802	0.0036901
AX_172569997	2	4543168	0.0445364	0.373762	1212	0.416064	0.418019	0.00218171
AX_172566203	21	625702	0.0446034	0.225248	1212	0.416064	0.418018	-0.00245151
AX_172592932	2	12674272	0.0446263	0.391089	1212	0.416064	0.418017	-0.00246111
AX_75382613	1	189177994	0.0446313	0.318482	1212	0.416064	0.418017	0.00243761
AX_172565119	6	30533725	0.0446364	0.488861	1212	0.416064	0.418017	0.0020539
AX_172573732	3	82807259	0.0446856	0.060231	1212	0.416064	0.418016	-0.00430799
AX_172674239	2	125208800	0.0447226	0.0540429	1212	0.416064	0.418016	0.00415345
AX_75781923	14	13533368	0.0447954	0.142739	1212	0.416064	0.418014	-0.00281854
AX_172592135	1	700121	0.044813	0.186469	1212	0.416064	0.418014	0.00269682
AX_172578306	7	2124349	0.0448257	0.45297	1212	0.416064	0.418014	-0.00209259
AX_77248207	29	64169164	0.044841	0.0288779	1212	0.416064	0.418013	-0.00495513
AX_172584490	20	8249258	0.0448442	0.205858	1212	0.416064	0.418013	0.0026457
AX_158479963	1	1312976	0.0449243	0.441419	1212	0.416064	0.418012	-0.00219742
AX_76378478	28	2836168	0.0449379	0.433993	1212	0.416064	0.418012	-0.00208681
AX_172579207	7	33736430	0.0450167	0.37335	1212	0.416064	0.41801	0.00214769
AX_172675160	11	9342981	0.0450382	0.127063	1212	0.416064	0.41801	-0.00310473
AX_76658850	4	40141456	0.0451239	0.413366	1212	0.416064	0.418008	-0.00236483
AX_76079757	2	35041892	0.0451336	0.142327	1212	0.416064	0.418008	0.00325274
AX_172587295	14	13803622	0.0451705	0.222772	1212	0.416064	0.418007	0.00247269
AX_75552039	1	92377751	0.0452824	0.265677	1212	0.416064	0.418005	-0.0024936
AX_172593716	2	31334918	0.0453239	0.0886964	1212	0.416064	0.418005	0.00354499
AX_172672245	2	8799687	0.0453659	0.277228	1212	0.416064	0.418004	0.00229454
AX_172577783	6	19816110	0.0453692	0.262376	1212	0.416064	0.418004	-0.00249161
AX_172569244	4	48189749	0.0453807	0.0940594	1212	0.416064	0.418004	-0.00381577
AX_76214466	20	3601583	0.0453899	0.420792	1212	0.416064	0.418003	-0.00203648
AX_75202280	1	106970445	0.045402	0.220297	1212	0.416064	0.418003	-0.00254643
AX_172582895	14	9643765	0.0454256	0.352723	1212	0.416064	0.418003	0.00239613
AX_172673615	29	60780503	0.0455234	0.0255776	1212	0.416064	0.418001	0.00616721
AX_172587238	2	42271722	0.0455495	0.30198	1212	0.416064	0.418001	0.00248
AX_172573712	3	17621544	0.0455876	0.226485	1212	0.416064	0.418	0.00260393
AX_75393215	1	193182070	0.0456091	0.112211	1212	0.416064	0.417999	-0.00355327
AX_172595325	5	30631795	0.0456449	0.0544554	1212	0.416064	0.417999	-0.00423416
AX_172565725	13	2912135	0.0456904	0.373762	1212	0.416064	0.417998	0.00216754
AX_77075615	8	18432521	0.0457649	0.131601	1212	0.416064	0.417997	0.00346767
AX_76478209	3	42817196	0.0457845	0.165842	1212	0.416064	0.417996	0.00287716
AX_76243439	21	3680399	0.0459093	0.382013	1212	0.416064	0.417994	0.00229146
AX_172672494	1	51558223	0.0459246	0.179868	1212	0.416064	0.417994	-0.00265473
AX_172672193	3	96437471	0.045951	0.430281	1212	0.416064	0.417993	-0.00220827
AX_172592853	1	179388048	0.0459651	0.265677	1212	0.416064	0.417993	-0.00232416
AX_77057235	8	11184910	0.0459725	0.0222772	1212	0.416064	0.417993	0.00668826
AX_75578118	10	13212916	0.0460064	0.133251	1212	0.416064	0.417992	-0.00298181
AX_172577292	1	144112066	0.0460098	0.346122	1212	0.416064	0.417992	-0.00229996
AX_172580098	9	2266894	0.0460276	0.181106	1212	0.416064	0.417992	-0.00242915
AX_172671182	2	126746441	0.0460687	0.0185644	1212	0.416064	0.417991	-0.00761986
AX_172588453	3	50677914	0.0460746	0.209983	1212	0.416064	0.417991	0.00272834
AX_76799507	5	23417959	0.0461838	0.315182	1212	0.416064	0.417989	0.00238578
AX_77032206	7	33066762	0.0462612	0.0622937	1212	0.416064	0.417988	0.00398552
AX_75965128	2	109641747	0.0462654	0.0169142	1212	0.416064	0.417988	0.00701121
AX_77016618	7	27266080	0.0462812	0.331271	1212	0.416064	0.417988	-0.00240221
AX_76216938	20	4575346	0.0462831	0.414604	1212	0.416064	0.417988	0.00213814
AX_172583904	18	7913721	0.0463027	0.233498	1212	0.416064	0.417987	0.00254223
AX_76133104	2	65912931	0.0463116	0.473597	1212	0.416064	0.417987	-0.00225456
AX_76446318	3	27555778	0.0463133	0.302393	1212	0.416064	0.417987	0.0024537
AX_76347342	26	4772991	0.0463299	0.261551	1212	0.416064	0.417987	0.0023107
AX_172673540	3	17790520	0.0463694	0.394802	1212	0.416064	0.417986	0.0022955
AX_76329698	25	1910381	0.046378	0.0474422	1212	0.416064	0.417986	0.00449947
AX_172582669	14	940309	0.0463882	0.224835	1212	0.416064	0.417986	0.00276137
AX_75383493	1	189478925	0.0463932	0.348597	1212	0.416064	0.417986	0.00239341
AX_76675116	4	48692713	0.0463966	0.346535	1212	0.416064	0.417986	0.0024245
AX_172564681	21	1335710	0.046398	0.437294	1212	0.416064	0.417985	0.00222033
AX_80753272	1	68783588	0.0464238	0.288366	1212	0.416064	0.417985	0.00234735
AX_76699942	4	61088199	0.0464772	0.444719	1212	0.416064	0.417984	0.00244492
AX_172579180	7	32755249	0.0464799	0.193069	1212	0.416064	0.417984	-0.00267832
AX_158476804	6	20401861	0.0465089	0.166667	1212	0.416064	0.417984	-0.00294096
AX_172584008	19	1842593	0.0465253	0.286716	1212	0.416064	0.417983	-0.00220276
AX_172593691	1	96104670	0.0465672	0.252475	1212	0.416064	0.417983	0.00265436
AX_172580323	9	10507559	0.046573	0.172855	1212	0.416064	0.417982	-0.0029683
AX_76140235	2	6926648	0.0467008	0.440594	1212	0.416064	0.41798	-0.00211786
AX_172589800	5	21434414	0.0467033	0.445132	1212	0.416064	0.41798	0.00232769
AX_172589130	3	92505495	0.046713	0.238036	1212	0.416064	0.41798	-0.00254842
AX_172570768	1	180972475	0.0467728	0.225248	1212	0.416064	0.417979	-0.00293569
AX_172565785	13	9714591	0.0467778	0.265264	1212	0.416064	0.417979	-0.00248163
AX_172578844	7	20548273	0.0467845	0.215759	1212	0.416064	0.417979	0.00259485
AX_77077684	8	19216112	0.0467967	0.183168	1212	0.416064	0.417978	0.00288194
AX_75759402	13	6303169	0.0468002	0.278053	1212	0.416064	0.417978	-0.00268575
AX_76453072	3	30832320	0.0468339	0.148927	1212	0.416064	0.417978	0.00306854
AX_172566850	1	12820664	0.0468535	0.42368	1212	0.416064	0.417977	0.00232408
AX_172590505	1	193263215	0.0468718	0.169967	1212	0.416064	0.417977	-0.00281547
AX_172673548	1	58263308	0.0468991	0.106023	1212	0.416064	0.417977	-0.00340758
AX_172589957	4	74081338	0.0469006	0.388201	1212	0.416064	0.417977	-0.00229296
AX_76717969	4	69942610	0.0469104	0.0639439	1212	0.416064	0.417977	-0.00402555
AX_172582762	14	4211366	0.0469263	0.168729	1212	0.416064	0.417976	-0.00276188
AX_75689352	12	13871340	0.0469521	0.183993	1212	0.416064	0.417976	-0.00271363
AX_172570175	2	112575633	0.0469556	0.208333	1212	0.416064	0.417976	-0.00259425
AX_172592017	2	107871847	0.0469668	0.235149	1212	0.416064	0.417976	0.00256808
AX_75824069	15	12546144	0.0469809	0.278053	1212	0.416064	0.417975	0.00216805
AX_158472723	8	13683363	0.0469836	0.383251	1212	0.416064	0.417975	-0.00225933
AX_172566175	20	10867234	0.0469909	0.152228	1212	0.416064	0.417975	0.00283987
AX_75723486	12	7679813	0.0469936	0.431106	1212	0.416064	0.417975	0.00256752
AX_172589302	4	86084357	0.0470114	0.354373	1212	0.416064	0.417975	0.00216298
AX_75381560	1	188777183	0.0470272	0.182343	1212	0.416064	0.417974	-0.00285195
AX_80781839	2	104575044	0.0470305	0.484736	1212	0.416064	0.417974	0.00223768
AX_172672789	1	180958659	0.0470359	0.153053	1212	0.416064	0.417974	-0.00329811
AX_75584839	10	15144335	0.0470542	0.387376	1212	0.416064	0.417974	0.00216079
AX_172576605	5	37412077	0.0470549	0.402228	1212	0.416064	0.417974	0.00234447
AX_75750177	13	713726	0.0470969	0.39604	1212	0.416064	0.417973	-0.00203006
AX_76105265	2	49659269	0.0471327	0.0160891	1212	0.416064	0.417973	-0.00728332
AX_75970217	2	112285233	0.0471713	0.158828	1212	0.416064	0.417972	0.00280684
AX_75706725	12	19609173	0.0471769	0.0437294	1212	0.416064	0.417972	-0.0047446
AX_172587243	3	32570731	0.0472171	0.0173267	1212	0.416064	0.417971	-0.00672448
AX_75502604	1	67475616	0.0472893	0.193482	1212	0.416064	0.41797	-0.00268949
AX_172578314	7	2251752	0.0472905	0.135726	1212	0.416064	0.41797	0.00311217
AX_75805010	14	7234715	0.0472927	0.338696	1212	0.416064	0.41797	0.00222042
AX_172673870	18	1194374	0.0472997	0.0618812	1212	0.416064	0.41797	0.0041416
AX_76648603	4	34633432	0.047301	0.20297	1212	0.416064	0.41797	-0.00294859
AX_75292318	1	149259361	0.0473046	0.317244	1212	0.416064	0.41797	-0.00279798
AX_75431522	1	33870216	0.0473292	0.210396	1212	0.416064	0.417969	0.00276986
AX_76549967	3	76332440	0.0474087	0.22566	1212	0.416064	0.417968	0.00234239
AX_172587259	5	55986155	0.0474337	0.0111386	1212	0.416064	0.417967	0.00833618
AX_172580636	9	22962493	0.0474544	0.304043	1212	0.416064	0.417967	-0.00231301
AX_172566191	20	13176747	0.0475256	0.238449	1212	0.416064	0.417966	-0.00268543
AX_77015587	7	26876143	0.0475332	0.337871	1212	0.416064	0.417966	0.00215617
AX_75299702	1	153144695	0.047535	0.193069	1212	0.416064	0.417966	-0.00292182
AX_75447606	1	41435304	0.0475351	0.203795	1212	0.416064	0.417966	-0.00289602
AX_172577896	6	24398582	0.047569	0.209983	1212	0.416064	0.417965	0.00264026
AX_172568787	4	55213974	0.0475806	0.476073	1212	0.416064	0.417965	-0.0023021
AX_172582774	14	4429250	0.0475953	0.148515	1212	0.416064	0.417965	-0.00282572
AX_75921282	19	1770921	0.0476244	0.386964	1212	0.416064	0.417964	-0.00204202
AX_76379637	28	288225	0.0476691	0.0895215	1212	0.416064	0.417963	0.00341092
AX_76985736	7	15537771	0.0477295	0.431931	1212	0.416064	0.417962	0.00201776
AX_172589160	12	11957265	0.0477318	0.176155	1212	0.416064	0.417962	-0.0027665
AX_158466080	2	84009836	0.0477971	0.308168	1212	0.416064	0.417961	0.00246385
AX_75280878	1	143704438	0.0478131	0.217409	1212	0.416064	0.417961	0.00257795
AX_172675269	1	84947633	0.0478416	0.166667	1212	0.416064	0.41796	-0.00260439
AX_75393344	1	193226008	0.0478818	0.226898	1212	0.416064	0.41796	-0.00247666
AX_172582010	3	41040150	0.0479352	0.112624	1212	0.416064	0.417959	-0.00319285
AX_75594744	10	17980118	0.0479494	0.450083	1212	0.416064	0.417959	0.00233932
AX_172569192	11	10840571	0.048062	0.142739	1212	0.416064	0.417957	-0.00308274
AX_76758636	4	89448193	0.0480706	0.242574	1212	0.416064	0.417957	-0.00244024
AX_76137101	2	68087084	0.0481092	0.242574	1212	0.416064	0.417956	-0.00242937
AX_75737445	13	1914286	0.048125	0.297442	1212	0.416064	0.417956	-0.00221599
AX_75294190	1	150313524	0.0481514	0.300743	1212	0.416064	0.417955	-0.00278833
AX_76032624	2	144658330	0.0481997	0.214521	1212	0.416064	0.417954	0.0026935
AX_76985134	7	15294883	0.0482078	0.205033	1212	0.416064	0.417954	0.00262066
AX_172582519	13	12307267	0.0483141	0.240099	1212	0.416064	0.417952	0.00241413
AX_172588430	12	12185926	0.048343	0.0779703	1212	0.416064	0.417952	0.003615
AX_172674359	1	47840937	0.0483563	0.25165	1212	0.416064	0.417952	-0.00258401
AX_77082595	8	2020215	0.0483649	0.330858	1212	0.416064	0.417952	-0.00225487
AX_172592146	2	4288423	0.0483787	0.332096	1212	0.416064	0.417951	-0.00230372
AX_172592670	5	11553527	0.0483813	0.235149	1212	0.416064	0.417951	0.00264385
AX_76240093	21	2934043	0.0483972	0.217409	1212	0.416064	0.417951	0.00251184
AX_158514463	14	4517808	0.0484004	0.205446	1212	0.416064	0.417951	-0.00260409
AX_158473909	8	11028946	0.0484273	0.142739	1212	0.416064	0.417951	0.00337562
AX_76290903	23	4552528	0.0484508	0.060231	1212	0.416064	0.41795	0.00392105
AX_172584221	19	9176449	0.0484591	0.168729	1212	0.416064	0.41795	0.0029588
AX_172590851	2	25574597	0.0484744	0.105611	1212	0.416064	0.41795	-0.0037162
AX_80904023	12	3444481	0.0484789	0.459983	1212	0.416064	0.41795	0.00231808
AX_172577222	6	957651	0.048497	0.458746	1212	0.416064	0.417949	0.00200788
AX_75611423	10	4864839	0.0485048	0.424092	1212	0.416064	0.417949	0.00247456
AX_172581138	10	18173292	0.0485228	0.195132	1212	0.416064	0.417949	0.0025849
AX_172592840	1	87353653	0.0485552	0.450908	1212	0.416064	0.417948	0.00212999
AX_76479537	3	43426132	0.0485836	0.422855	1212	0.416064	0.417948	0.00223556
AX_75570215	10	10998251	0.0485873	0.107261	1212	0.416064	0.417948	-0.00354961
AX_76268657	22	3902217	0.0486069	0.0375413	1212	0.416064	0.417948	-0.00490455
AX_75293187	1	149696042	0.0486112	0.295792	1212	0.416064	0.417947	-0.00288106
AX_172564446	2	2713054	0.0486249	0.391089	1212	0.416064	0.417947	0.00222167
AX_172569432	12	11476091	0.0486477	0.377475	1212	0.416064	0.417947	-0.00227836
AX_172584163	19	6667344	0.048651	0.380363	1212	0.416064	0.417947	-0.00219402
AX_75600776	10	19586576	0.0486588	0.266089	1212	0.416064	0.417947	0.0023649
AX_172594718	1	183453564	0.0486853	0.272277	1212	0.416064	0.417946	-0.00258777
AX_75795120	14	3932610	0.0487046	0.148927	1212	0.416064	0.417946	0.00296228
AX_75850402	15	9523356	0.0487728	0.450495	1212	0.416064	0.417945	-0.00211169
AX_172584048	19	3120952	0.0487762	0.27434	1212	0.416064	0.417945	-0.00233112
AX_172590022	3	27518050	0.0488083	0.210809	1212	0.416064	0.417944	0.00253944
AX_172588983	5	25370022	0.0488166	0.0717822	1212	0.416064	0.417944	-0.00401192
AX_80849687	4	40308382	0.0488474	0.273102	1212	0.416064	0.417944	0.00249576
AX_75308089	1	156875317	0.0488722	0.0796205	1212	0.416064	0.417943	0.00422768
AX_76200593	20	11267183	0.0488771	0.479373	1212	0.416064	0.417943	0.00221993
AX_172567966	2	58793988	0.0488815	0.457921	1212	0.416064	0.417943	-0.00223797
AX_75300061	1	153296823	0.0488826	0.162541	1212	0.416064	0.417943	-0.00283425
AX_172576559	5	36463433	0.0488935	0.343647	1212	0.416064	0.417943	-0.00227806
AX_172671673	1	96713214	0.0488987	0.0969472	1212	0.416064	0.417943	0.00385585
AX_172567879	13	5785534	0.0489611	0.157591	1212	0.416064	0.417942	-0.00288134
AX_80799606	8	20930851	0.0489871	0.337871	1212	0.416064	0.417941	0.00204564
AX_172589406	2	112008352	0.0490326	0.111386	1212	0.416064	0.41794	0.00320352
AX_76512388	3	597419	0.0490417	0.249175	1212	0.416064	0.41794	-0.00219894
AX_76133059	2	65886838	0.0490748	0.3783	1212	0.416064	0.41794	-0.00233301
AX_172567213	1	28617083	0.0490786	0.255363	1212	0.416064	0.41794	-0.0026397
AX_172594836	3	109272778	0.0490921	0.106436	1212	0.416064	0.417939	-0.00316599
AX_75414362	1	25425754	0.0491084	0.111799	1212	0.416064	0.417939	-0.00353365
AX_172590458	2	65018481	0.0491287	0.0313531	1212	0.416064	0.417939	-0.0055866
AX_172672276	1	17981986	0.0491378	0.203795	1212	0.416064	0.417939	-0.00323699
AX_172564811	1	132765989	0.049157	0.377475	1212	0.416064	0.417938	0.0022328
AX_76757525	4	88927186	0.0491705	0.182756	1212	0.416064	0.417938	-0.00269717
AX_77177923	9	7108645	0.0491748	0.0891089	1212	0.416064	0.417938	-0.00403738
AX_80806990	28	510804	0.0492352	0.341584	1212	0.416064	0.417937	-0.0021195
AX_77123124	8	9766060	0.0493625	0.0231023	1212	0.416064	0.417935	0.0063656
AX_172567481	1	1453101	0.0493708	0.464934	1212	0.416064	0.417935	-0.0021181
AX_75630555	11	11194438	0.0494056	0.245875	1212	0.416064	0.417934	-0.00260642
AX_172568308	2	116384421	0.0494085	0.340759	1212	0.416064	0.417934	-0.00243708
AX_75487988	1	60657021	0.0494608	0.19802	1212	0.416064	0.417933	0.00265563
AX_172672062	1	180670759	0.0494631	0.341584	1212	0.416064	0.417933	0.00255147
AX_172568395	1	53740616	0.0495201	0.135314	1212	0.416064	0.417932	-0.00297877
AX_76100698	2	47244759	0.0495791	0.398927	1212	0.416064	0.417931	0.00222545
AX_172673800	3	23250284	0.0495815	0.116749	1212	0.416064	0.417931	0.00343387
AX_80954710	2	131308001	0.0495829	0.422442	1212	0.416064	0.417931	0.00215341
AX_75825517	15	1598097	0.0496378	0.486799	1212	0.416064	0.41793	0.00215771
AX_77034801	7	34062103	0.0496852	0.135314	1212	0.416064	0.41793	-0.0029401
AX_75966086	2	110165781	0.0496961	0.0878713	1212	0.416064	0.417929	0.00350888
AX_172565882	14	12618293	0.0497022	0.398927	1212	0.416064	0.417929	-0.00201247
AX_75544589	1	88797225	0.049739	0.0334158	1212	0.416064	0.417929	0.00464802
AX_75921878	19	1941227	0.0498096	0.240924	1212	0.416064	0.417928	0.00225293
AX_172594715	1	37151689	0.0498148	0.0268152	1212	0.416064	0.417928	0.00509064
AX_172589233	29	69601604	0.0498189	0.0358911	1212	0.416064	0.417927	-0.00447633
AX_172566226	21	3226284	0.0498257	0.200083	1212	0.416064	0.417927	0.00252869
AX_172570053	2	38292939	0.0498292	0.0618812	1212	0.416064	0.417927	-0.00423432
AX_172568240	5	26694076	0.0498938	0.438119	1212	0.416064	0.417926	-0.0021602
AX_172587032	2	32974856	0.0499058	0.232261	1212	0.416064	0.417926	0.00249151
AX_172581434	11	8955890	0.0499253	0.203795	1212	0.416064	0.417926	-0.00257136
AX_80768632	13	10023322	0.0499305	0.353548	1212	0.416064	0.417926	0.00218303
AX_80900429	22	1724800	0.0499519	0.0160891	1212	0.416064	0.417925	-0.00773738
AX_76891521	5	10113500	0.0499702	0.0354785	1212	0.416064	0.417925	-0.00512915
AX_172593587	1	157705383	0.0500433	0.146865	1212	0.416064	0.417924	-0.00323699
AX_172591679	5	23681997	0.0501043	0.172442	1212	0.416064	0.417923	-0.00272606
AX_77162560	9	22999127	0.050232	0.327145	1212	0.416064	0.417921	-0.00225616
AX_172565651	12	7182857	0.0502535	0.45462	1212	0.416064	0.41792	-0.00227527
AX_75238747	1	123843101	0.0502736	0.333333	1212	0.416064	0.41792	0.00231066
AX_172566358	25	1152938	0.0502808	0.495462	1212	0.416064	0.41792	0.00196184
AX_80822796	4	40757688	0.0502875	0.0239274	1212	0.416064	0.41792	0.0062278
AX_75409113	1	22812821	0.0503064	0.105198	1212	0.416064	0.41792	-0.00351494
AX_172570466	4	13667027	0.0503226	0.17863	1212	0.416064	0.417919	0.0027029
AX_172594331	3	27701513	0.0503518	0.224835	1212	0.416064	0.417919	0.00254996
AX_172583347	3	15316365	0.0503611	0.330446	1212	0.416064	0.417919	0.00247643
AX_172579153	7	32113563	0.0503988	0.209158	1212	0.416064	0.417918	0.00268787
AX_172568908	1	35081870	0.050412	0.165017	1212	0.416064	0.417918	-0.00267625
AX_172564523	1	21042839	0.0504284	0.173267	1212	0.416064	0.417918	-0.00315364
AX_76264004	22	2271968	0.0504864	0.332921	1212	0.416064	0.417917	-0.00197923
AX_76853483	5	47853753	0.0504968	0.237211	1212	0.416064	0.417916	-0.00264866
AX_75314319	1	159943708	0.0505091	0.0173267	1212	0.416064	0.417916	-0.0081279
AX_75805125	14	7272166	0.0505874	0.280116	1212	0.416064	0.417915	-0.00239823
AX_172671862	3	3496253	0.0506073	0.0292904	1212	0.416064	0.417915	-0.00563869
AX_158477773	27	243847	0.0506163	0.344884	1212	0.416064	0.417915	0.00223143
AX_76752156	4	86557104	0.0506828	0.408416	1212	0.416064	0.417913	0.00202899
AX_76231800	21	979078	0.0507303	0.228548	1212	0.416064	0.417913	0.0025529
AX_172588696	4	18030479	0.0507437	0.125825	1212	0.416064	0.417913	0.00319232
AX_172671811	2	67289755	0.0507453	0.271452	1212	0.416064	0.417912	0.00230754
AX_75761132	13	6976633	0.0508002	0.122525	1212	0.416064	0.417912	0.00301213
AX_172673319	1	122434465	0.0508136	0.243399	1212	0.416064	0.417911	-0.00251128
AX_172567613	2	108579837	0.0508168	0.0928218	1212	0.416064	0.417911	-0.00348944
AX_77091494	8	24599164	0.0508326	0.391914	1212	0.416064	0.417911	-0.00214253
AX_172587084	3	93541188	0.0508356	0.276815	1212	0.416064	0.417911	0.00244553
AX_172672692	2	41987779	0.0508644	0.468234	1212	0.416064	0.417911	-0.00211504
AX_172671372	1	156448879	0.0508884	0.0981848	1212	0.416064	0.41791	0.00362717
AX_172671915	3	96365496	0.0508951	0.0507426	1212	0.416064	0.41791	-0.00426589
AX_172572550	1	81841057	0.0509196	0.375825	1212	0.416064	0.41791	-0.00212561
AX_158481707	1	45557196	0.0509239	0.413779	1212	0.416064	0.41791	0.00215177
AX_158480715	20	4180993	0.0509251	0.137376	1212	0.416064	0.41791	0.00290445
AX_172578311	7	2108453	0.0509752	0.193069	1212	0.416064	0.417909	0.00246806
AX_75344918	1	173913688	0.0509825	0.17038	1212	0.416064	0.417909	0.00270089
AX_77084332	8	21828592	0.0510274	0.141089	1212	0.416064	0.417908	0.00280682
AX_172567314	2	47045582	0.0510333	0.328383	1212	0.416064	0.417908	-0.0023637
AX_172671814	4	63789390	0.0510597	0.049505	1212	0.416064	0.417907	0.00436479
AX_172671072	9	6490996	0.0510641	0.209983	1212	0.416064	0.417907	-0.00243246
AX_158473917	2	10414665	0.0510708	0.219059	1212	0.416064	0.417907	0.00257276
AX_75218549	1	114283605	0.0510775	0.455858	1212	0.416064	0.417907	-0.00240387
AX_75993880	2	125010655	0.0511069	0.112624	1212	0.416064	0.417907	-0.00358568
AX_75600208	10	19423393	0.0511336	0.211221	1212	0.416064	0.417906	0.00255742
AX_172567889	7	32543218	0.0511472	0.255363	1212	0.416064	0.417906	0.00261478
AX_172569468	2	98094078	0.0511774	0.371287	1212	0.416064	0.417906	0.00238749
AX_80938854	9	15562941	0.0511869	0.256188	1212	0.416064	0.417905	0.0024373
AX_75874743	17	7499421	0.0512095	0.168729	1212	0.416064	0.417905	-0.00268703
AX_172587863	1	16573761	0.0512693	0.219472	1212	0.416064	0.417904	-0.00288232
AX_172580924	3	70807467	0.0512735	0.441419	1212	0.416064	0.417904	-0.00240515
AX_172569009	3	7773642	0.0513089	0.0738449	1212	0.416064	0.417904	0.00382217
AX_172578666	7	14032535	0.0513277	0.158828	1212	0.416064	0.417903	-0.00297396
AX_172569387	1	178840476	0.0513402	0.37005	1212	0.416064	0.417903	0.00222431
AX_172587435	1	81613258	0.0513641	0.411304	1212	0.416064	0.417903	0.00210047
AX_76979636	7	13131934	0.051512	0.351898	1212	0.416064	0.4179	0.00228712
AX_76712977	4	67367550	0.0515332	0.180281	1212	0.416064	0.4179	-0.00290613
AX_76714550	4	68172054	0.0515979	0.164191	1212	0.416064	0.417899	-0.00312642
AX_75420677	1	28484133	0.051603	0.360561	1212	0.416064	0.417899	0.00246463
AX_172582314	13	4332476	0.0516603	0.358911	1212	0.416064	0.417898	0.00236433
AX_172569229	2	123380041	0.0517527	0.0635314	1212	0.416064	0.417897	-0.00454888
AX_172582397	13	8341693	0.0518101	0.29703	1212	0.416064	0.417896	-0.00237162
AX_75370454	1	184486297	0.0518615	0.117987	1212	0.416064	0.417895	0.00369836
AX_172564920	5	37393291	0.0519273	0.346535	1212	0.416064	0.417894	-0.00225247
AX_172674693	4	49111401	0.0519342	0.264439	1212	0.416064	0.417894	0.00258386
AX_172580322	9	10585645	0.0520105	0.414604	1212	0.416064	0.417892	-0.00237868
AX_75424914	1	30624213	0.0520199	0.386964	1212	0.416064	0.417892	0.00231136
AX_76224401	20	7254719	0.0520263	0.0243399	1212	0.416064	0.417892	-0.00531045
AX_75727065	12	8853787	0.0520312	0.417079	1212	0.416064	0.417892	0.00234607
AX_75917691	18	10102955	0.0520649	0.459158	1212	0.416064	0.417892	-0.0020016
AX_172570587	4	80339943	0.0520795	0.195957	1212	0.416064	0.417891	-0.00268043
AX_172590867	4	58667257	0.0520829	0.217409	1212	0.416064	0.417891	0.00270492
AX_172594461	2	76025868	0.0521222	0.115924	1212	0.416064	0.417891	0.00323966
AX_172569771	4	25570655	0.0521262	0.485561	1212	0.416064	0.417891	0.00209553
AX_158471078	2	32624209	0.0521433	0.34901	1212	0.416064	0.41789	0.00213707
AX_75751383	13	3063780	0.0521517	0.403878	1212	0.416064	0.41789	0.00200488
AX_80811899	1	24592214	0.0521581	0.329208	1212	0.416064	0.41789	0.002372
AX_75719357	12	683186	0.0522014	0.12995	1212	0.416064	0.41789	0.00285569
AX_172580836	10	6623525	0.0522095	0.130776	1212	0.416064	0.417889	0.00332288
AX_172576717	2	125730889	0.052217	0.141502	1212	0.416064	0.417889	0.00304344
AX_76936304	6	27874969	0.0522175	0.129125	1212	0.416064	0.417889	0.00297634
AX_172673375	3	109964300	0.0523009	0.115099	1212	0.416064	0.417888	0.00323062
AX_76343628	26	3980660	0.0523212	0.148927	1212	0.416064	0.417888	-0.0027184
AX_172567938	11	16440109	0.052363	0.123762	1212	0.416064	0.417887	-0.00292884
AX_172583892	18	7665207	0.0523736	0.47401	1212	0.416064	0.417887	-0.00225804
AX_172670431	4	50054112	0.0523921	0.358086	1212	0.416064	0.417887	-0.00231748
AX_76656077	4	38683681	0.0524113	0.37665	1212	0.416064	0.417886	0.00230391
AX_75932494	19	5141181	0.0524619	0.337871	1212	0.416064	0.417885	0.00225437
AX_172670995	2	13228734	0.052484	0.0226898	1212	0.416064	0.417885	0.00627913
AX_76251610	21	5448096	0.0524932	0.393564	1212	0.416064	0.417885	0.00208314
AX_80964458	3	60761389	0.0525084	0.193894	1212	0.416064	0.417885	0.00279666
AX_158471102	5	31308859	0.0525675	0.0792079	1212	0.416064	0.417884	0.00434792
AX_76800838	5	24048365	0.0525722	0.364686	1212	0.416064	0.417884	-0.00226985
AX_75200193	1	106076788	0.0526724	0.490924	1212	0.416064	0.417882	0.00202317
AX_158479098	27	429408	0.0526848	0.337871	1212	0.416064	0.417882	0.00222128
AX_76377422	28	2600797	0.0527256	0.101898	1212	0.416064	0.417881	0.00300527
AX_75824079	15	12549200	0.0527449	0.305693	1212	0.416064	0.417881	0.00206768
AX_76801108	5	24163954	0.0527762	0.380363	1212	0.416064	0.417881	-0.00226752
AX_172566340	24	5638898	0.0528088	0.163779	1212	0.416064	0.41788	-0.00261696
AX_76391640	3	101726691	0.0528096	0.070132	1212	0.416064	0.41788	-0.00407371
AX_75199692	1	105882149	0.0528304	0.0330033	1212	0.416064	0.41788	-0.00554036
AX_172674128	14	13884197	0.0528809	0.217822	1212	0.416064	0.417879	-0.00238969
AX_172577239	6	1352647	0.0528855	0.19967	1212	0.416064	0.417879	-0.00242181
AX_75836629	15	480803	0.0528868	0.34736	1212	0.416064	0.417879	0.00224935
AX_158467361	10	17530490	0.0529242	0.294967	1212	0.416064	0.417878	0.00223407
AX_172587371	2	38457289	0.0529281	0.0837459	1212	0.416064	0.417878	-0.00354941
AX_75381713	1	188832475	0.0529813	0.156766	1212	0.416064	0.417877	-0.00297116
AX_75379035	1	187800227	0.0530003	0.349835	1212	0.416064	0.417877	0.00220055
AX_76382623	28	365507	0.0530035	0.433993	1212	0.416064	0.417877	-0.00201832
AX_76025423	2	14026572	0.0530181	0.0858086	1212	0.416064	0.417877	0.00368451
AX_75611390	10	4852878	0.0530241	0.0944719	1212	0.416064	0.417877	-0.00355568
AX_75795524	14	4071219	0.0530286	0.221535	1212	0.416064	0.417877	-0.00249363
AX_158475128	2	31351035	0.0530626	0.0499175	1212	0.416064	0.417876	0.00449758
AX_172587113	3	61232854	0.0530667	0.0870462	1212	0.416064	0.417876	-0.00436493
AX_172590965	8	22029644	0.0530699	0.0688944	1212	0.416064	0.417876	-0.00383444
AX_80867537	11	13663454	0.0530811	0.442657	1212	0.416064	0.417876	-0.00233384
AX_76199510	20	10883890	0.0530897	0.383251	1212	0.416064	0.417876	0.00216406
AX_75968988	2	11098574	0.0531567	0.0490924	1212	0.416064	0.417875	-0.0044597
AX_80874548	3	15818894	0.0531568	0.141914	1212	0.416064	0.417875	-0.00313694
AX_172579067	5	9957763	0.0532089	0.0387789	1212	0.416064	0.417874	-0.00478102
AX_75393728	1	193358979	0.053229	0.257838	1212	0.416064	0.417874	0.00231048
AX_172590565	1	34982422	0.0532294	0.184818	1212	0.416064	0.417874	0.0026399
AX_76363023	27	3718659	0.0532596	0.0292904	1212	0.416064	0.417873	-0.00541886
AX_76605046	4	1041719	0.0533146	0.131601	1212	0.416064	0.417872	-0.00292632
AX_172580582	9	21476292	0.0533385	0.410066	1212	0.416064	0.417872	0.00213464
AX_80860384	10	7728285	0.0533536	0.42533	1212	0.416064	0.417872	-0.00252438
AX_172592699	1	195807378	0.0534336	0.132838	1212	0.416064	0.417871	-0.00273419
AX_172589181	4	56383844	0.0534401	0.440594	1212	0.416064	0.417871	-0.00226023
AX_75783654	14	13978394	0.0534411	0.464934	1212	0.416064	0.41787	0.00196401
AX_77057792	8	11498205	0.0534606	0.143564	1212	0.416064	0.41787	0.00327464
AX_172580888	10	8956097	0.053516	0.299505	1212	0.416064	0.417869	-0.00242309
AX_75915597	18	9476044	0.0535498	0.458746	1212	0.416064	0.417869	-0.00200215
AX_75613496	10	5494950	0.0535555	0.308581	1212	0.416064	0.417869	-0.00242693
AX_76363088	27	3730433	0.0535617	0.226485	1212	0.416064	0.417869	0.00227157
AX_75327946	1	166741158	0.0536541	0.408003	1212	0.416064	0.417867	0.00211992
AX_172564618	10	3510008	0.0536622	0.265264	1212	0.416064	0.417867	-0.00228351
AX_172672075	1	112342686	0.0536634	0.407178	1212	0.416064	0.417867	-0.00217567
AX_172577987	6	27167761	0.0537087	0.122937	1212	0.416064	0.417866	-0.00303437
AX_76959180	6	5091745	0.0537503	0.37005	1212	0.416064	0.417866	0.00210882
AX_172589785	1	53249710	0.0538761	0.12005	1212	0.416064	0.417864	-0.00309015
AX_172583575	17	5936670	0.0538984	0.101898	1212	0.416064	0.417864	0.00313369
AX_172577683	6	15632025	0.0539163	0.287129	1212	0.416064	0.417863	-0.00229247
AX_76199686	20	10955017	0.0539273	0.151403	1212	0.416064	0.417863	0.00275639
AX_172568701	1	25196000	0.0539375	0.0948845	1212	0.416064	0.417863	-0.00368485
AX_76339235	26	3078015	0.0539432	0.328383	1212	0.416064	0.417863	0.00221744
AX_80903868	4	58891199	0.0539445	0.132013	1212	0.416064	0.417863	0.00310231
AX_76003759	2	12928275	0.0539717	0.164191	1212	0.416064	0.417862	0.00302982
AX_76205757	20	13170752	0.0539822	0.237624	1212	0.416064	0.417862	-0.00261998
AX_75895190	18	3539468	0.0539975	0.377475	1212	0.416064	0.417862	0.00209714
AX_76022562	2	139664495	0.0539979	0.402228	1212	0.416064	0.417862	-0.00239665
AX_76757975	4	89138175	0.054038	0.0173267	1212	0.416064	0.417861	-0.00708478
AX_172593752	1	12212684	0.0540419	0.334983	1212	0.416064	0.417861	0.00245132
AX_172565042	6	9515102	0.0540503	0.280941	1212	0.416064	0.417861	0.00242264
AX_172590449	2	14549120	0.0541136	0.415429	1212	0.416064	0.41786	-0.00239715
AX_75649222	11	17884552	0.0541304	0.328383	1212	0.416064	0.41786	0.00205571
AX_172569733	20	4743356	0.0541317	0.196782	1212	0.416064	0.41786	0.00242295
AX_75773562	14	10977230	0.0541788	0.0305281	1212	0.416064	0.417859	-0.00516813
AX_75884711	17	10322943	0.0541836	0.12995	1212	0.416064	0.417859	-0.00353157
AX_75761944	13	7268702	0.0541921	0.422855	1212	0.416064	0.417859	-0.00222327
[truncated: 34,752 more rows]

## Sheet: Table S2 Pathway Enrichment
Table S2 Pathway Enrichment
#	Pathway	Candidate genes with pathway annotation (170)	All genes with pathway annotation (1656)	Pvalue	Qvalue	Pathway ID
1	Small cell lung cancer	5 (2.94%)	16 (0.97%)	0.018346	0.84744	ko05222
2	Proteoglycans in cancer	11 (6.47%)	55 (3.32%)	0.020566	0.84744	ko05205
3	Calcium signaling pathway	8 (4.71%)	35 (2.11%)	0.021772	0.84744	ko04020
4	MicroRNAs in cancer	10 (5.88%)	50 (3.02%)	0.026775	0.84744	ko05206
5	Sulfur relay system	2 (1.18%)	3 (0.18%)	0.029319	0.84744	ko04122
6	Pathways in cancer	20 (11.76%)	129 (7.79%)	0.034342	0.84744	ko05200
7	Gastric acid secretion	4 (2.35%)	13 (0.79%)	0.036559	0.84744	ko04971
8	Purine metabolism	9 (5.29%)	46 (2.78%)	0.039706	0.84744	ko00230
9	Salivary secretion	4 (2.35%)	14 (0.85%)	0.047196	0.84744	ko04970
10	Pentose phosphate pathway	3 (1.76%)	9 (0.54%)	0.056098	0.84744	ko00030
11	Glutamatergic synapse	4 (2.35%)	15 (0.91%)	0.059365	0.84744	ko04724
12	Rap1 signaling pathway	10 (5.88%)	58 (3.5%)	0.066232	0.84744	ko04015
13	ErbB signaling pathway	6 (3.53%)	29 (1.75%)	0.068906	0.84744	ko04012
14	Glycosaminoglycan biosynthesis - heparan sulfate / heparin	3 (1.76%)	10 (0.6%)	0.07426	0.84744	ko00534
15	Bladder cancer	3 (1.76%)	10 (0.6%)	0.07426	0.84744	ko05219
16	Ras signaling pathway	11 (6.47%)	67 (4.05%)	0.074501	0.84744	ko04014
17	Human papillomavirus infection	12 (7.06%)	75 (4.53%)	0.075263	0.84744	ko05165
18	Herpes simplex infection	7 (4.12%)	37 (2.23%)	0.077189	0.84744	ko05168
19	Vascular smooth muscle contraction	5 (2.94%)	24 (1.45%)	0.091389	0.84744	ko04270
20	Fc epsilon RI signaling pathway	5 (2.94%)	24 (1.45%)	0.091389	0.84744	ko04664
21	Regulation of actin cytoskeleton	9 (5.29%)	54 (3.26%)	0.094186	0.84744	ko04810
22	Long-term potentiation	3 (1.76%)	11 (0.66%)	0.094658	0.84744	ko04720
23	Oxytocin signaling pathway	6 (3.53%)	32 (1.93%)	0.101934	0.84744	ko04921
24	Collecting duct acid secretion	1 (0.59%)	1 (0.06%)	0.102657	0.84744	ko04966
25	Apelin signaling pathway	5 (2.94%)	25 (1.51%)	0.105192	0.84744	ko04371
26	Viral myocarditis	2 (1.18%)	6 (0.36%)	0.119238	0.84744	ko05416
27	p53 signaling pathway	5 (2.94%)	26 (1.57%)	0.119963	0.84744	ko04115
28	Notch signaling pathway	5 (2.94%)	26 (1.57%)	0.119963	0.84744	ko04330
29	Gap junction	4 (2.35%)	19 (1.15%)	0.122468	0.84744	ko04540
30	Phospholipase D signaling pathway	7 (4.12%)	42 (2.54%)	0.131612	0.84744	ko04072
31	MAPK signaling pathway	13 (7.65%)	91 (5.5%)	0.13235	0.84744	ko04010
32	Drug metabolism - other enzymes	4 (2.35%)	20 (1.21%)	0.141462	0.84744	ko00983
33	Parkinson disease	4 (2.35%)	20 (1.21%)	0.141462	0.84744	ko05012
34	Non-small cell lung cancer	4 (2.35%)	20 (1.21%)	0.141462	0.84744	ko05223
35	Pyrimidine metabolism	6 (3.53%)	35 (2.11%)	0.141887	0.84744	ko00240
36	Non-alcoholic fatty liver disease (NAFLD)	6 (3.53%)	35 (2.11%)	0.141887	0.84744	ko04932
37	Fc gamma R-mediated phagocytosis	5 (2.94%)	28 (1.69%)	0.152205	0.84744	ko04666
38	Gastric cancer	5 (2.94%)	28 (1.69%)	0.152205	0.84744	ko05226
39	Other types of O-glycan biosynthesis	2 (1.18%)	7 (0.42%)	0.15603	0.84744	ko00514
40	Inflammatory mediator regulation of TRP channels	4 (2.35%)	21 (1.27%)	0.161541	0.84744	ko04750
41	Colorectal cancer	4 (2.35%)	21 (1.27%)	0.161541	0.84744	ko05210
42	Chronic myeloid leukemia	4 (2.35%)	21 (1.27%)	0.161541	0.84744	ko05220
43	Thermogenesis	7 (4.12%)	45 (2.72%)	0.171495	0.84744	ko04714
44	Hippo signaling pathway	6 (3.53%)	37 (2.23%)	0.171989	0.84744	ko04390
45	Chemokine signaling pathway	6 (3.53%)	38 (2.29%)	0.187963	0.84744	ko04062
46	Neurotrophin signaling pathway	6 (3.53%)	38 (2.29%)	0.187963	0.84744	ko04722
47	Ovarian Steroidogenesis	3 (1.76%)	15 (0.91%)	0.19372	0.84744	ko04913
48	Legionellosis	3 (1.76%)	15 (0.91%)	0.19372	0.84744	ko05134
49	Folate biosynthesis	2 (1.18%)	8 (0.48%)	0.19458	0.84744	ko00790
50	Thyroid cancer	2 (1.18%)	8 (0.48%)	0.19458	0.84744	ko05216
51	Primary bile acid biosynthesis	1 (0.59%)	2 (0.12%)	0.194831	0.84744	ko00120
52	Glycosaminoglycan biosynthesis - keratan sulfate	1 (0.59%)	2 (0.12%)	0.194831	0.84744	ko00533
53	Biotin metabolism	1 (0.59%)	2 (0.12%)	0.194831	0.84744	ko00780
54	Insect hormone biosynthesis	1 (0.59%)	2 (0.12%)	0.194831	0.84744	ko00981
55	Melanogenesis	4 (2.35%)	23 (1.39%)	0.204481	0.84744	ko04916
56	Axon guidance	8 (4.71%)	56 (3.38%)	0.209812	0.84744	ko04360
57	Circadian entrainment	3 (1.76%)	16 (0.97%)	0.22157	0.84744	ko04713
58	Epstein-Barr virus infection	8 (4.71%)	57 (3.44%)	0.224091	0.84744	ko05169
59	GnRH signaling pathway	5 (2.94%)	32 (1.93%)	0.225747	0.84744	ko04912
60	Hepatitis C	5 (2.94%)	32 (1.93%)	0.225747	0.84744	ko05160
61	Protein processing in endoplasmic reticulum	7 (4.12%)	49 (2.96%)	0.23169	0.84744	ko04141
62	Nitrogen metabolism	2 (1.18%)	9 (0.54%)	0.234147	0.84744	ko00910
63	Dilated cardiomyopathy (DCM)	2 (1.18%)	9 (0.54%)	0.234147	0.84744	ko05414
64	Prostate cancer	5 (2.94%)	33 (1.99%)	0.245611	0.84744	ko05215
65	Oxidative phosphorylation	3 (1.76%)	17 (1.03%)	0.250158	0.84744	ko00190
66	Natural killer cell mediated cytotoxicity	3 (1.76%)	17 (1.03%)	0.250158	0.84744	ko04650
67	Signaling pathways regulating pluripotency of stem cells	4 (2.35%)	25 (1.51%)	0.250319	0.84744	ko04550
68	Arachidonic acid metabolism	2 (1.18%)	10 (0.6%)	0.274118	0.84744	ko00590
69	SNARE interactions in vesicular transport	2 (1.18%)	10 (0.6%)	0.274118	0.84744	ko04130
70	Glycosaminoglycan degradation	1 (0.59%)	3 (0.18%)	0.277587	0.84744	ko00531
71	Linoleic acid metabolism	1 (0.59%)	3 (0.18%)	0.277587	0.84744	ko00591
72	Nicotine addiction	1 (0.59%)	3 (0.18%)	0.277587	0.84744	ko05033
73	Hypertrophic cardiomyopathy (HCM)	1 (0.59%)	3 (0.18%)	0.277587	0.84744	ko05410
74	Glioma	3 (1.76%)	18 (1.09%)	0.279255	0.84744	ko05214
75	Melanoma	3 (1.76%)	18 (1.09%)	0.279255	0.84744	ko05218
76	Central carbon metabolism in cancer	3 (1.76%)	18 (1.09%)	0.279255	0.84744	ko05230
77	Viral carcinogenesis	7 (4.12%)	52 (3.14%)	0.280903	0.84744	ko05203
78	Tight junction	5 (2.94%)	36 (2.17%)	0.30755	0.84744	ko04530
79	B cell receptor signaling pathway	3 (1.76%)	19 (1.15%)	0.308653	0.84744	ko04662
80	Cardiac muscle contraction	2 (1.18%)	11 (0.66%)	0.313998	0.84744	ko04260
81	Synaptic vesicle cycle	2 (1.18%)	11 (0.66%)	0.313998	0.84744	ko04721
82	GABAergic synapse	2 (1.18%)	11 (0.66%)	0.313998	0.84744	ko04727
83	Amyotrophic lateral sclerosis (ALS)	2 (1.18%)	11 (0.66%)	0.313998	0.84744	ko05014
84	Huntington disease	4 (2.35%)	28 (1.69%)	0.322398	0.84744	ko05016
85	Tuberculosis	5 (2.94%)	37 (2.23%)	0.328732	0.84744	ko05152
86	NF-kappa B signaling pathway	3 (1.76%)	20 (1.21%)	0.338157	0.84744	ko04064
87	Adherens junction	3 (1.76%)	20 (1.21%)	0.338157	0.84744	ko04520
88	Adrenergic signaling in cardiomyocytes	4 (2.35%)	29 (1.75%)	0.346852	0.84744	ko04261
89	Alzheimer disease	4 (2.35%)	29 (1.75%)	0.346852	0.84744	ko05010
90	HTLV-I infection	7 (4.12%)	56 (3.38%)	0.349977	0.84744	ko05166
91	MAPK signaling pathway - fly	5 (2.94%)	38 (2.29%)	0.35006	0.84744	ko04013
92	FoxO signaling pathway	5 (2.94%)	38 (2.29%)	0.35006	0.84744	ko04068
93	Breast cancer	5 (2.94%)	38 (2.29%)	0.35006	0.84744	ko05224
94	Mannose type O-glycan biosyntheis	1 (0.59%)	4 (0.24%)	0.351883	0.84744	ko00515
95	Thiamine metabolism	1 (0.59%)	4 (0.24%)	0.351883	0.84744	ko00730
96	Sulfur metabolism	1 (0.59%)	4 (0.24%)	0.351883	0.84744	ko00920
97	Antifolate resistance	1 (0.59%)	4 (0.24%)	0.351883	0.84744	ko01523
98	RNA polymerase	1 (0.59%)	4 (0.24%)	0.351883	0.84744	ko03020
99	Base excision repair	1 (0.59%)	4 (0.24%)	0.351883	0.84744	ko03410
100	Cytosolic DNA-sensing pathway	1 (0.59%)	4 (0.24%)	0.351883	0.84744	ko04623
101	Hippo signaling pathway - multiple species	2 (1.18%)	12 (0.72%)	0.353386	0.84744	ko04392
102	Bile secretion	2 (1.18%)	12 (0.72%)	0.353386	0.84744	ko04976
103	Endometrial cancer	2 (1.18%)	12 (0.72%)	0.353386	0.84744	ko05213
104	Metabolic pathways	34 (20%)	310 (18.72%)	0.358336	0.851047	ko01100
105	Influenza A	5 (2.94%)	39 (2.36%)	0.371467	0.862457	ko05164
106	Morphine addiction	2 (1.18%)	13 (0.79%)	0.391964	0.862457	ko05032
107	Phagosome	3 (1.76%)	22 (1.33%)	0.396805	0.862457	ko04145
108	TGF-beta signaling pathway	3 (1.76%)	22 (1.33%)	0.396805	0.862457	ko04350
109	Insulin secretion	3 (1.76%)	22 (1.33%)	0.396805	0.862457	ko04911
110	PI3K-Akt signaling pathway	8 (4.71%)	68 (4.11%)	0.397676	0.862457	ko04151
111	Spliceosome	5 (2.94%)	41 (2.48%)	0.414256	0.862457	ko03040
112	alpha-Linolenic acid metabolism	1 (0.59%)	5 (0.3%)	0.418578	0.862457	ko00592
113	Nucleotide excision repair	1 (0.59%)	5 (0.3%)	0.418578	0.862457	ko03420
114	Taste transduction	1 (0.59%)	5 (0.3%)	0.418578	0.862457	ko04742
115	Phototransduction - fly	1 (0.59%)	5 (0.3%)	0.418578	0.862457	ko04745
116	Proximal tubule bicarbonate reclamation	1 (0.59%)	5 (0.3%)	0.418578	0.862457	ko04964
117	Staphylococcus aureus infection	1 (0.59%)	5 (0.3%)	0.418578	0.862457	ko05150
118	Basal cell carcinoma	1 (0.59%)	5 (0.3%)	0.418578	0.862457	ko05217
119	Hippo signaling pathway -fly	3 (1.76%)	23 (1.39%)	0.425654	0.862457	ko04391
120	Cysteine and methionine metabolism	2 (1.18%)	14 (0.85%)	0.429482	0.862457	ko00270
121	Valine, leucine and isoleucine degradation	2 (1.18%)	14 (0.85%)	0.429482	0.862457	ko00280
122	Homologous recombination	2 (1.18%)	14 (0.85%)	0.429482	0.862457	ko03440
123	RIG-I-like receptor signaling pathway	2 (1.18%)	14 (0.85%)	0.429482	0.862457	ko04622
124	EGFR tyrosine kinase inhibitor resistance	3 (1.76%)	24 (1.45%)	0.454018	0.86701	ko01521
125	Thyroid hormone signaling pathway	3 (1.76%)	24 (1.45%)	0.454018	0.86701	ko04919
126	Toxoplasmosis	3 (1.76%)	24 (1.45%)	0.454018	0.86701	ko05145
127	Serotonergic synapse	2 (1.18%)	15 (0.91%)	0.465754	0.86701	ko04726
128	cGMP - PKG signaling pathway	4 (2.35%)	34 (2.05%)	0.467898	0.86701	ko04022
129	Fructose and mannose metabolism	1 (0.59%)	6 (0.36%)	0.478445	0.86701	ko00051
130	DNA replication	1 (0.59%)	6 (0.36%)	0.478445	0.86701	ko03030
131	Autophagy - other eukaryotes	1 (0.59%)	6 (0.36%)	0.478445	0.86701	ko04136
132	Vitamin digestion and absorption	1 (0.59%)	6 (0.36%)	0.478445	0.86701	ko04977
133	Apoptosis - fly	3 (1.76%)	25 (1.51%)	0.481795	0.86701	ko04214
134	Measles	3 (1.76%)	25 (1.51%)	0.481795	0.86701	ko05162
135	Jak-STAT signaling pathway	4 (2.35%)	35 (2.11%)	0.491293	0.86701	ko04630
136	Cellular senescence	5 (2.94%)	45 (2.72%)	0.498109	0.86701	ko04218
137	Inositol phosphate metabolism	2 (1.18%)	16 (0.97%)	0.500637	0.86701	ko00562
138	Hedgehog signaling pathway	2 (1.18%)	16 (0.97%)	0.500637	0.86701	ko04340
139	Bacterial invasion of epithelial cells	2 (1.18%)	16 (0.97%)	0.500637	0.86701	ko05100
140	Necroptosis	4 (2.35%)	36 (2.17%)	0.514261	0.86701	ko04217
141	T cell receptor signaling pathway	4 (2.35%)	36 (2.17%)	0.514261	0.86701	ko04660
142	Arrhythmogenic right ventricular cardiomyopathy (ARVC)	1 (0.59%)	7 (0.42%)	0.532181	0.86701	ko05412
143	Cholinergic synapse	2 (1.18%)	17 (1.03%)	0.534034	0.86701	ko04725
144	Pancreatic secretion	2 (1.18%)	17 (1.03%)	0.534034	0.86701	ko04972
145	Th1 and Th2 cell differentiation	3 (1.76%)	27 (1.63%)	0.535248	0.86701	ko04658
146	Leukocyte transendothelial migration	3 (1.76%)	27 (1.63%)	0.535248	0.86701	ko04670
147	Estrogen signaling pathway	3 (1.76%)	27 (1.63%)	0.535248	0.86701	ko04915
148	Apoptosis	4 (2.35%)	37 (2.23%)	0.536749	0.86701	ko04210
149	RNA transport	5 (2.94%)	48 (2.9%)	0.557971	0.86701	ko03013
150	Platelet activation	3 (1.76%)	28 (1.69%)	0.56079	0.86701	ko04611
151	Cushing syndrome	3 (1.76%)	28 (1.69%)	0.56079	0.86701	ko04934
152	Renal cell carcinoma	3 (1.76%)	28 (1.69%)	0.56079	0.86701	ko05211
153	Choline metabolism in cancer	3 (1.76%)	28 (1.69%)	0.56079	0.86701	ko05231
154	Lysine degradation	2 (1.18%)	18 (1.09%)	0.565882	0.86701	ko00310
155	Aldosterone synthesis and secretion	2 (1.18%)	18 (1.09%)	0.565882	0.86701	ko04925
156	Antigen processing and presentation	1 (0.59%)	8 (0.48%)	0.58041	0.86701	ko04612
157	Long-term depression	1 (0.59%)	8 (0.48%)	0.58041	0.86701	ko04730
158	Endocrine and other factor-regulated calcium reabsorption	1 (0.59%)	8 (0.48%)	0.58041	0.86701	ko04961
159	Malaria	1 (0.59%)	8 (0.48%)	0.58041	0.86701	ko05144
160	Endocytosis	7 (4.12%)	70 (4.23%)	0.590574	0.86701	ko04144
161	Focal adhesion	5 (2.94%)	50 (3.02%)	0.595878	0.86701	ko04510
162	Phosphatidylinositol signaling system	2 (1.18%)	19 (1.15%)	0.596144	0.86701	ko04070
163	Thyroid hormone synthesis	2 (1.18%)	19 (1.15%)	0.596144	0.86701	ko04918
164	Oocyte meiosis	3 (1.76%)	30 (1.81%)	0.609268	0.86701	ko04114
165	Alcoholism	3 (1.76%)	30 (1.81%)	0.609268	0.86701	ko05034
166	Hepatitis B	4 (2.35%)	41 (2.48%)	0.621094	0.86701	ko05161
167	Alanine, aspartate and glutamate metabolism	1 (0.59%)	9 (0.54%)	0.623693	0.86701	ko00250
168	Histidine metabolism	1 (0.59%)	9 (0.54%)	0.623693	0.86701	ko00340
169	beta-Alanine metabolism	1 (0.59%)	9 (0.54%)	0.623693	0.86701	ko00410
170	Porphyrin and chlorophyll metabolism	1 (0.59%)	9 (0.54%)	0.623693	0.86701	ko00860
171	Biosynthesis of unsaturated fatty acids	1 (0.59%)	9 (0.54%)	0.623693	0.86701	ko01040
172	Fat digestion and absorption	1 (0.59%)	9 (0.54%)	0.623693	0.86701	ko04975
173	Toll and Imd signaling pathway	2 (1.18%)	20 (1.21%)	0.624809	0.86701	ko04624
174	Adipocytokine signaling pathway	2 (1.18%)	20 (1.21%)	0.624809	0.86701	ko04920
175	Glucagon signaling pathway	2 (1.18%)	20 (1.21%)	0.624809	0.86701	ko04922
176	Insulin resistance	2 (1.18%)	20 (1.21%)	0.624809	0.86701	ko04931
177	Pancreatic cancer	2 (1.18%)	20 (1.21%)	0.624809	0.86701	ko05212
178	Acute myeloid leukemia	2 (1.18%)	20 (1.21%)	0.624809	0.86701	ko05221
179	NOD-like receptor signaling pathway	3 (1.76%)	31 (1.87%)	0.632141	0.871437	ko04621
180	Wnt signaling pathway	4 (2.35%)	42 (2.54%)	0.640629	0.871437	ko04310
181	TNF signaling pathway	4 (2.35%)	42 (2.54%)	0.640629	0.871437	ko04668
182	Human cytomegalovirus infection	4 (2.35%)	43 (2.6%)	0.659502	0.871437	ko05163
183	Mucin type O-glycan biosynthesis	1 (0.59%)	10 (0.6%)	0.662535	0.871437	ko00512
184	Propanoate metabolism	1 (0.59%)	10 (0.6%)	0.662535	0.871437	ko00640
185	Pantothenate and CoA biosynthesis	1 (0.59%)	10 (0.6%)	0.662535	0.871437	ko00770
186	Apoptosis - multiple species	1 (0.59%)	10 (0.6%)	0.662535	0.871437	ko04215
187	Olfactory transduction	1 (0.59%)	10 (0.6%)	0.662535	0.871437	ko04740
188	HIF-1 signaling pathway	3 (1.76%)	33 (1.99%)	0.675074	0.871437	ko04066
189	Relaxin signaling pathway	3 (1.76%)	33 (1.99%)	0.675074	0.871437	ko04926
190	C-type lectin receptor signaling pathway	2 (1.18%)	22 (1.33%)	0.677392	0.871437	ko04625
191	Retrograde endocannabinoid signaling	2 (1.18%)	22 (1.33%)	0.677392	0.871437	ko04723
192	Shigellosis	2 (1.18%)	22 (1.33%)	0.677392	0.871437	ko05131
193	cAMP signaling pathway	4 (2.35%)	45 (2.72%)	0.695225	0.87439	ko04024
194	Glyoxylate and dicarboxylate metabolism	1 (0.59%)	11 (0.66%)	0.697388	0.87439	ko00630
195	Longevity regulating pathway - multiple species	1 (0.59%)	11 (0.66%)	0.697388	0.87439	ko04213
196	Ferroptosis	1 (0.59%)	11 (0.66%)	0.697388	0.87439	ko04216
197	Cortisol synthesis and secretion	1 (0.59%)	11 (0.66%)	0.697388	0.87439	ko04927
198	Cell adhesion molecules (CAMs)	3 (1.76%)	35 (2.11%)	0.714232	0.882252	ko04514
199	Th17 cell differentiation	2 (1.18%)	24 (1.45%)	0.723854	0.882252	ko04659
200	Ribosome	4 (2.35%)	47 (2.84%)	0.728219	0.882252	ko03010
201	Cell cycle	4 (2.35%)	47 (2.84%)	0.728219	0.882252	ko04110
202	Tyrosine metabolism	1 (0.59%)	12 (0.72%)	0.728661	0.882252	ko00350
203	Ether lipid metabolism	1 (0.59%)	12 (0.72%)	0.728661	0.882252	ko00565
204	Inflammatiory bowel disease (IBD)	1 (0.59%)	12 (0.72%)	0.728661	0.882252	ko05321
205	Autophagy - animal	3 (1.76%)	36 (2.17%)	0.732411	0.882466	ko04140
206	Longevity regulating pathway - worm	2 (1.18%)	25 (1.51%)	0.744902	0.888844	ko04212
207	Hepatocellular carcinoma	2 (1.18%)	25 (1.51%)	0.744902	0.888844	ko05225
208	Fanconi anemia pathway	1 (0.59%)	13 (0.79%)	0.756719	0.898604	ko03460
209	Transcriptional misregulation in cancers	4 (2.35%)	50 (3.02%)	0.772642	0.91149	ko05202
210	Kaposi sarcoma-associated herpesvirus infection	3 (1.76%)	39 (2.36%)	0.781538	0.91149	ko05167
211	Glycerophospholipid metabolism	2 (1.18%)	27 (1.63%)	0.782915	0.91149	ko00564
212	Longevity regulating pathway - mammal	2 (1.18%)	28 (1.69%)	0.800001	0.91149	ko04211
213	Fatty acid metabolism	1 (0.59%)	15 (0.91%)	0.804473	0.91149	ko01212
214	Dorso-ventral axis formation	1 (0.59%)	15 (0.91%)	0.804473	0.91149	ko04320
215	VEGF signaling pathway	1 (0.59%)	15 (0.91%)	0.804473	0.91149	ko04370
216	ECM-receptor interaction	1 (0.59%)	15 (0.91%)	0.804473	0.91149	ko04512
217	Amphetamine addiction	1 (0.59%)	15 (0.91%)	0.804473	0.91149	ko05031
218	Pathogenic Escherichia coli infection	1 (0.59%)	15 (0.91%)	0.804473	0.91149	ko05130
219	Carbon metabolism	2 (1.18%)	29 (1.75%)	0.815892	0.920207	ko01200
220	Regulation of lipolysis in adipocyte	1 (0.59%)	16 (0.97%)	0.824728	0.925945	ko04923
221	Parathyroid hormone synthesis, secretion and action	2 (1.18%)	30 (1.81%)	0.830651	0.928375	ko04928
222	Amino sugar and nucleotide sugar metabolism	1 (0.59%)	17 (1.03%)	0.842897	0.933612	ko00520
223	Biosynthesis of amino acids	1 (0.59%)	17 (1.03%)	0.842897	0.933612	ko01230
224	Glycerolipid metabolism	1 (0.59%)	18 (1.09%)	0.859192	0.941161	ko00561
225	Complement and coagulation cascades	1 (0.59%)	18 (1.09%)	0.859192	0.941161	ko04610
226	Neuroactive ligand-receptor interaction	4 (2.35%)	58 (3.5%)	0.863561	0.941161	ko04080
227	Endocrine resistance	2 (1.18%)	33 (1.99%)	0.868764	0.941161	ko01522
228	Fluid shear stress and atherosclerosis	2 (1.18%)	33 (1.99%)	0.868764	0.941161	ko05418
229	Platinum drug resistance	1 (0.59%)	19 (1.15%)	0.873806	0.942489	ko01524
230	AGE-RAGE signaling pathway in diabetic complications	1 (0.59%)	20 (1.21%)	0.886911	0.948342	ko04933
231	Epithelial cell signaling in Helicobacter pylori infection	1 (0.59%)	20 (1.21%)	0.886911	0.948342	ko05120
232	PPAR signaling pathway	1 (0.59%)	21 (1.27%)	0.898662	0.948588	ko03320
233	IL-17 signaling pathway	1 (0.59%)	21 (1.27%)	0.898662	0.948588	ko04657
234	Chagas disease (American trypanosomiasis)	1 (0.59%)	21 (1.27%)	0.898662	0.948588	ko05142
235	Ribosome biogenesis in eukaryotes	1 (0.59%)	24 (1.45%)	0.927115	0.974457	ko03008
236	Sphingolipid signaling pathway	1 (0.59%)	25 (1.51%)	0.934707	0.977116	ko04071
237	Toll-like receptor signaling pathway	1 (0.59%)	26 (1.57%)	0.941513	0.977116	ko04620
238	Progesterone-mediated oocyte maturation	1 (0.59%)	26 (1.57%)	0.941513	0.977116	ko04914
239	Peroxisome	1 (0.59%)	27 (1.63%)	0.947612	0.978185	ko04146
240	Dopaminergic synapse	1 (0.59%)	29 (1.75%)	0.957979	0.978185	ko04728
241	Prolactin signaling pathway	1 (0.59%)	29 (1.75%)	0.957979	0.978185	ko04917
242	AMPK signaling pathway	1 (0.59%)	30 (1.81%)	0.96237	0.978185	ko04152
243	Insulin signaling pathway	1 (0.59%)	30 (1.81%)	0.96237	0.978185	ko04910
244	mTOR signaling pathway	1 (0.59%)	31 (1.87%)	0.966304	0.978185	ko04150
245	Ubiquitin mediated proteolysis	2 (1.18%)	50 (3.02%)	0.971805	0.978351	ko04120
246	Osteoclast differentiation	1 (0.59%)	34 (2.05%)	0.975817	0.978351	ko04380
247	Cytokine-cytokine receptor interaction	1 (0.59%)	35 (2.11%)	0.978351	0.978351	ko04060

## Sheet: Table S3 Pathway Detail
Table S3 Pathway Detail
#	Pathway	Pathway ID	K_id	Genes	desc
1	Small cell lung cancer	ko05222
1	Small cell lung cancer	ko05222	K01522	ENSGALG00000007172	FHIT; bis(5'-adenosyl)-triphosphatase
1	Small cell lung cancer	ko05222	K03172	ENSGALG00000001583	TRAF1; TNF receptor-associated factor 1
1	Small cell lung cancer	ko05222	K03173	ENSGALG00000042838	TRAF2; TNF receptor-associated factor 2
1	Small cell lung cancer	ko05222	K06626	ENSGALG00000004494	CCNE; G1/S-specific cyclin-E1
1	Small cell lung cancer	ko05222	K08738	ENSGALG00000040718	CYC; cytochrome c
2	Proteoglycans in cancer	ko05205
2	Proteoglycans in cancer	ko05205	K03099	ENSGALG00000012273	SOS; son of sevenless
2	Proteoglycans in cancer	ko05205	K04362	ENSGALG00000039786	FGFR1, CD331; fibroblast growth factor receptor 1
2	Proteoglycans in cancer	ko05205	K04500	ENSGALG00000035701	SMAD2_3; mothers against decapentaplegic homolog 2/3
2	Proteoglycans in cancer	ko05205	K04515	ENSGALG00000041635	CAMK2; calcium/calmodulin-dependent protein kinase (CaM kinase) II
2	Proteoglycans in cancer	ko05205	K05085	ENSGALG00000003126	ERBB4, HER4; receptor tyrosine-protein kinase erbB-4
2	Proteoglycans in cancer	ko05205	K05730	ENSGALG00000002699	VAV; guanine nucleotide exchange factor VAV
2	Proteoglycans in cancer	ko05205	K05762	ENSGALG00000017153	RDX; radixin
2	Proteoglycans in cancer	ko05205	K07293	ENSGALG00000035017	PTPN11; tyrosine-protein phosphatase non-receptor type 11
2	Proteoglycans in cancer	ko05205	K07965	ENSGALG00000007508	HPSE2; heparanase 2
2	Proteoglycans in cancer	ko05205	K08107	ENSGALG00000040316	GPC1; glypican 1
2	Proteoglycans in cancer	ko05205	K09069	ENSGALG00000004274	TWIST; twist
3	Calcium signaling pathway	ko04020
3	Calcium signaling pathway	ko04020	K00907	ENSGALG00000004334	MYLK; myosin-light-chain kinase
3	Calcium signaling pathway	ko04020	K04136	ENSGALG00000001416	ADRA1B; adrenergic receptor alpha-1B
3	Calcium signaling pathway	ko04020	K04137	ENSGALG00000038787	ADRA1D; adrenergic receptor alpha-1D
3	Calcium signaling pathway	ko04020	K04169	ENSGALG00000027960	GRPR; gastrin-releasing peptide receptor
3	Calcium signaling pathway	ko04020	K04515	ENSGALG00000041635	CAMK2; calcium/calmodulin-dependent protein kinase (CaM kinase) II
3	Calcium signaling pathway	ko04020	K04963	ENSGALG00000009705	RYR3; ryanodine receptor 3
3	Calcium signaling pathway	ko04020	K05085	ENSGALG00000003126	ERBB4, HER4; receptor tyrosine-protein kinase erbB-4
3	Calcium signaling pathway	ko04020	K08048	ENSGALG00000030251	ADCY8; adenylate cyclase 8
4	MicroRNAs in cancer	ko05206
4	MicroRNAs in cancer	ko05206	K03099	ENSGALG00000012273	SOS; son of sevenless
4	MicroRNAs in cancer	ko05206	K04498	ENSGALG00000007762	EP300, CREBBP, KAT3; E1A/CREB-binding protein
4	MicroRNAs in cancer	ko05206	K05094	ENSGALG00000015708	FGFR3, CD333; fibroblast growth factor receptor 3
4	MicroRNAs in cancer	ko05206	K05762	ENSGALG00000017153	RDX; radixin
4	MicroRNAs in cancer	ko05206	K06626	ENSGALG00000004494	CCNE; G1/S-specific cyclin-E1
4	MicroRNAs in cancer	ko05206	K09850	ENSGALG00000038951	RASSF1; Ras association domain-containing protein 1
4	MicroRNAs in cancer	ko05206	K10127	ENSGALG00000000636	MDM4, MDMX; protein Mdm4
4	MicroRNAs in cancer	ko05206	K11406	ENSGALG00000004288	HDAC4_5; histone deacetylase 4/5
4	MicroRNAs in cancer	ko05206	K17387	ENSGALG00000008095	KIF23; kinesin family member 23
4	MicroRNAs in cancer	ko05206	K17460	ENSGALG00000014537	BMF; Bcl-2-modifying factor
5	Sulfur relay system	ko04122
5	Sulfur relay system	ko04122	K01011	ENSGALG00000012488	TST, MPST, sseA; thiosulfate/3-mercaptopyruvate sulfurtransferase
5	Sulfur relay system	ko04122	K12161	ENSGALG00000004971	URM1; ubiquitin related modifier 1
6	Pathways in cancer	ko05200
6	Pathways in cancer	ko05200	K03099	ENSGALG00000012273	SOS; son of sevenless
6	Pathways in cancer	ko05200	K03172	ENSGALG00000001583	TRAF1; TNF receptor-associated factor 1
6	Pathways in cancer	ko05200	K03173	ENSGALG00000042838	TRAF2; TNF receptor-associated factor 2
6	Pathways in cancer	ko05200	K04357	ENSGALG00000012155	EGF; epidermal growth factor
6	Pathways in cancer	ko05200	K04358	ENSGALG00000006508	FGF; fibroblast growth factor
6	Pathways in cancer	ko05200	K04362	ENSGALG00000039786	FGFR1, CD331; fibroblast growth factor receptor 1
6	Pathways in cancer	ko05200	K04498	ENSGALG00000007762	EP300, CREBBP, KAT3; E1A/CREB-binding protein
6	Pathways in cancer	ko05200	K04500	ENSGALG00000035701	SMAD2_3; mothers against decapentaplegic homolog 2/3
6	Pathways in cancer	ko05200	K04515	ENSGALG00000041635	CAMK2; calcium/calmodulin-dependent protein kinase (CaM kinase) II
6	Pathways in cancer	ko05200	K05094	ENSGALG00000015708	FGFR3, CD333; fibroblast growth factor receptor 3
6	Pathways in cancer	ko05200	K05126	ENSGALG00000002555	RET; proto-oncogene tyrosine-protein kinase Ret
6	Pathways in cancer	ko05200	K06626	ENSGALG00000004494	CCNE; G1/S-specific cyclin-E1
6	Pathways in cancer	ko05200	K08048	ENSGALG00000030251	ADCY8; adenylate cyclase 8
6	Pathways in cancer	ko05200	K08367	ENSGALG00000016022	RUNX1, AML1; runt-related transcription factor 1
6	Pathways in cancer	ko05200	K08738	ENSGALG00000040718	CYC; cytochrome c
6	Pathways in cancer	ko05200	K09101	ENSGALG00000016617	NCOA1, SRC1, KAT13A; nuclear receptor coactivator 1
6	Pathways in cancer	ko05200	K09289	ENSGALG00000002066	NCOA4, PTC3; nuclear receptor coactivator 4
6	Pathways in cancer	ko05200	K09850	ENSGALG00000038951	RASSF1; Ras association domain-containing protein 1
6	Pathways in cancer	ko05200	K12362	ENSGALG00000010435	RASGRP3; RAS guanyl-releasing protein 3
6	Pathways in cancer	ko05200	K16798	ENSGALG00000011630	GLI2; zinc finger protein GLI2
7	Gastric acid secretion	ko04971
7	Gastric acid secretion	ko04971	K00907	ENSGALG00000004334	MYLK; myosin-light-chain kinase
7	Gastric acid secretion	ko04971	K04515	ENSGALG00000041635	CAMK2; calcium/calmodulin-dependent protein kinase (CaM kinase) II
7	Gastric acid secretion	ko04971	K08048	ENSGALG00000030251	ADCY8; adenylate cyclase 8
7	Gastric acid secretion	ko04971	K18245	ENSGALG00000030781	CA2; carbonic anhydrase 2
8	Purine metabolism	ko00230
8	Purine metabolism	ko00230	K00939	ENSGALG00000031652	adk, AK; adenylate kinase
8	Purine metabolism	ko00230	K00940	ENSGALG00000007305	ndk, NME; nucleoside-diphosphate kinase
8	Purine metabolism	ko00230	K00948	ENSGALG00000016592	PRPS, prsA; ribose-phosphate pyrophosphokinase
8	Purine metabolism	ko00230	K01522	ENSGALG00000007172	FHIT; bis(5'-adenosyl)-triphosphatase
8	Purine metabolism	ko00230	K01951	ENSGALG00000010284	guaA, GMPS; GMP synthase (glutamine-hydrolysing)
8	Purine metabolism	ko00230	K03021	ENSGALG00000012655	RPC2, POLR3B; DNA-directed RNA polymerase III subunit RPC2
8	Purine metabolism	ko00230	K03506	ENSGALG00000031679	POLE4; DNA polymerase epsilon subunit 4
8	Purine metabolism	ko00230	K08048	ENSGALG00000030251	ADCY8; adenylate cyclase 8
8	Purine metabolism	ko00230	K18532	ENSGALG00000020534	AK6, FAP7; adenylate kinase
9	Salivary secretion	ko04970
9	Salivary secretion	ko04970	K04136	ENSGALG00000001416	ADRA1B; adrenergic receptor alpha-1B
9	Salivary secretion	ko04970	K04137	ENSGALG00000038787	ADRA1D; adrenergic receptor alpha-1D
9	Salivary secretion	ko04970	K04963	ENSGALG00000009705	RYR3; ryanodine receptor 3
9	Salivary secretion	ko04970	K08048	ENSGALG00000030251	ADCY8; adenylate cyclase 8
10	Pentose phosphate pathway	ko00030
10	Pentose phosphate pathway	ko00030	K00852	ENSGALG00000010043	rbsK, RBKS; ribokinase
10	Pentose phosphate pathway	ko00030	K00948	ENSGALG00000016592	PRPS, prsA; ribose-phosphate pyrophosphokinase
10	Pentose phosphate pathway	ko00030	K01619	ENSGALG00000013095	deoC, DERA; deoxyribose-phosphate aldolase
11	Glutamatergic synapse	ko04724
11	Glutamatergic synapse	ko04724	K08048	ENSGALG00000030251	ADCY8; adenylate cyclase 8
11	Glutamatergic synapse	ko04724	K15009	ENSGALG00000033919	SHANK; SH3 and multiple ankyrin repeat domains protein
11	Glutamatergic synapse	ko04724	K15010	ENSGALG00000006008	HOMER; homer
11	Glutamatergic synapse	ko04724	K16342	ENSGALG00000044307	PLA2G4, CPLA2; cytosolic phospholipase A2
12	Rap1 signaling pathway	ko04015
12	Rap1 signaling pathway	ko04015	K04357	ENSGALG00000012155	EGF; epidermal growth factor
12	Rap1 signaling pathway	ko04015	K04358	ENSGALG00000006508	FGF; fibroblast growth factor
12	Rap1 signaling pathway	ko04015	K04362	ENSGALG00000039786	FGFR1, CD331; fibroblast growth factor receptor 1
12	Rap1 signaling pathway	ko04015	K04432	ENSGALG00000041285	MAP2K3, MKK3; mitogen-activated protein kinase kinase 3
12	Rap1 signaling pathway	ko04015	K05094	ENSGALG00000015708	FGFR3, CD333; fibroblast growth factor receptor 3
12	Rap1 signaling pathway	ko04015	K05730	ENSGALG00000002699	VAV; guanine nucleotide exchange factor VAV
12	Rap1 signaling pathway	ko04015	K08018	ENSGALG00000020249	RAPGEF2, PDZGEF1; Rap guanine nucleotide exchange factor 2
12	Rap1 signaling pathway	ko04015	K08048	ENSGALG00000030251	ADCY8; adenylate cyclase 8
12	Rap1 signaling pathway	ko04015	K12362	ENSGALG00000010435	RASGRP3; RAS guanyl-releasing protein 3
12	Rap1 signaling pathway	ko04015	K17697	ENSGALG00000009480	DOCK4; dedicator of cytokinesis protein 4
13	ErbB signaling pathway	ko04012
13	ErbB signaling pathway	ko04012	K03099	ENSGALG00000012273	SOS; son of sevenless
13	ErbB signaling pathway	ko04012	K04357	ENSGALG00000012155	EGF; epidermal growth factor
13	ErbB signaling pathway	ko04012	K04515	ENSGALG00000041635	CAMK2; calcium/calmodulin-dependent protein kinase (CaM kinase) II
13	ErbB signaling pathway	ko04012	K05085	ENSGALG00000003126	ERBB4, HER4; receptor tyrosine-protein kinase erbB-4
13	ErbB signaling pathway	ko04012	K05458	ENSGALG00000002952	NRG4; neuregulin 4
13	ErbB signaling pathway	ko04012	K07365	ENSGALG00000016799	NCK1; NCK adaptor protein 1
14	Glycosaminoglycan biosynthesis - heparan sulfate / heparin	ko00534
14	Glycosaminoglycan biosynthesis - heparan sulfate / heparin	ko00534	K01793	ENSGALG00000028191	GLCE; heparosan-N-sulfate-glucuronate 5-epimerase
14	Glycosaminoglycan biosynthesis - heparan sulfate / heparin	ko00534	K02366	ENSGALG00000039013	EXT1; glucuronyl/N-acetylglucosaminyl transferase EXT1
14	Glycosaminoglycan biosynthesis - heparan sulfate / heparin	ko00534	K07809	ENSGALG00000001371	HS3ST3;
15	Bladder cancer	ko05219
15	Bladder cancer	ko05219	K04357	ENSGALG00000012155	EGF; epidermal growth factor
15	Bladder cancer	ko05219	K05094	ENSGALG00000015708	FGFR3, CD333; fibroblast growth factor receptor 3
15	Bladder cancer	ko05219	K09850	ENSGALG00000038951	RASSF1; Ras association domain-containing protein 1
16	Ras signaling pathway	ko04014
16	Ras signaling pathway	ko04014	K03099	ENSGALG00000012273	SOS; son of sevenless
16	Ras signaling pathway	ko04014	K04357	ENSGALG00000012155	EGF; epidermal growth factor
16	Ras signaling pathway	ko04014	K04358	ENSGALG00000006508	FGF; fibroblast growth factor
16	Ras signaling pathway	ko04014	K04362	ENSGALG00000039786	FGFR1, CD331; fibroblast growth factor receptor 1
16	Ras signaling pathway	ko04014	K05094	ENSGALG00000015708	FGFR3, CD333; fibroblast growth factor receptor 3
16	Ras signaling pathway	ko04014	K07293	ENSGALG00000035017	PTPN11; tyrosine-protein phosphatase non-receptor type 11
16	Ras signaling pathway	ko04014	K09850	ENSGALG00000038951	RASSF1; Ras association domain-containing protein 1
16	Ras signaling pathway	ko04014	K12362	ENSGALG00000010435	RASGRP3; RAS guanyl-releasing protein 3
16	Ras signaling pathway	ko04014	K12380	ENSGALG00000016817	RASA3; Ras GTPase-activating protein 3
16	Ras signaling pathway	ko04014	K14958	ENSGALG00000005685	KSR1; kinase suppressor of Ras 1
16	Ras signaling pathway	ko04014	K16342	ENSGALG00000044307	PLA2G4, CPLA2; cytosolic phospholipase A2
17	Human papillomavirus infection	ko05165
17	Human papillomavirus infection	ko05165	K03099	ENSGALG00000012273	SOS; son of sevenless
17	Human papillomavirus infection	ko05165	K04357	ENSGALG00000012155	EGF; epidermal growth factor
17	Human papillomavirus infection	ko05165	K04498	ENSGALG00000007762	EP300, CREBBP, KAT3; E1A/CREB-binding protein
17	Human papillomavirus infection	ko05165	K04659	ENSGALG00000003283	THBS2S; thrombospondin 2/3/4/5
17	Human papillomavirus infection	ko05165	K06061	ENSGALG00000017199	MAML; mastermind
17	Human papillomavirus infection	ko05165	K06061	ENSGALG00000005929	MAML; mastermind
17	Human papillomavirus infection	ko05165	K06061	ENSGALG00000009809	MAML; mastermind
17	Human papillomavirus infection	ko05165	K06094	ENSGALG00000008057	LLGL; lethal(2) giant larvae protein
17	Human papillomavirus infection	ko05165	K06626	ENSGALG00000004494	CCNE; G1/S-specific cyclin-E1
17	Human papillomavirus infection	ko05165	K06640	ENSGALG00000002663	ATR; serine/threonine-protein kinase ATR
17	Human papillomavirus infection	ko05165	K11404	ENSGALG00000002634	HDAC3; histone deacetylase 3
17	Human papillomavirus infection	ko05165	K11406	ENSGALG00000004288	HDAC4_5; histone deacetylase 4/5
18	Herpes simplex infection	ko05168
18	Herpes simplex infection	ko05168	K03172	ENSGALG00000001583	TRAF1; TNF receptor-associated factor 1
18	Herpes simplex infection	ko05168	K03173	ENSGALG00000042838	TRAF2; TNF receptor-associated factor 2
18	Herpes simplex infection	ko05168	K03237	ENSGALG00000009565	EIF2S1; translation initiation factor 2 subunit 1
18	Herpes simplex infection	ko05168	K04498	ENSGALG00000007762	EP300, CREBBP, KAT3; E1A/CREB-binding protein
18	Herpes simplex infection	ko05168	K07293	ENSGALG00000035017	PTPN11; tyrosine-protein phosphatase non-receptor type 11
18	Herpes simplex infection	ko05168	K08738	ENSGALG00000040718	CYC; cytochrome c
18	Herpes simplex infection	ko05168	K16194	ENSGALG00000003391	EIF2AK1; eukaryotic translation initiation factor 2-alpha kinase 1
19	Vascular smooth muscle contraction	ko04270
19	Vascular smooth muscle contraction	ko04270	K00907	ENSGALG00000004334	MYLK; myosin-light-chain kinase
19	Vascular smooth muscle contraction	ko04270	K04136	ENSGALG00000001416	ADRA1B; adrenergic receptor alpha-1B
19	Vascular smooth muscle contraction	ko04270	K04137	ENSGALG00000038787	ADRA1D; adrenergic receptor alpha-1D
19	Vascular smooth muscle contraction	ko04270	K08048	ENSGALG00000030251	ADCY8; adenylate cyclase 8
19	Vascular smooth muscle contraction	ko04270	K16342	ENSGALG00000044307	PLA2G4, CPLA2; cytosolic phospholipase A2
20	Fc epsilon RI signaling pathway	ko04664
20	Fc epsilon RI signaling pathway	ko04664	K00461	ENSGALG00000005857	ALOX5; arachidonate 5-lipoxygenase
20	Fc epsilon RI signaling pathway	ko04664	K03099	ENSGALG00000012273	SOS; son of sevenless
20	Fc epsilon RI signaling pathway	ko04664	K04432	ENSGALG00000041285	MAP2K3, MKK3; mitogen-activated protein kinase kinase 3
20	Fc epsilon RI signaling pathway	ko04664	K05730	ENSGALG00000002699	VAV; guanine nucleotide exchange factor VAV
20	Fc epsilon RI signaling pathway	ko04664	K16342	ENSGALG00000044307	PLA2G4, CPLA2; cytosolic phospholipase A2
21	Regulation of actin cytoskeleton	ko04810
21	Regulation of actin cytoskeleton	ko04810	K00907	ENSGALG00000004334	MYLK; myosin-light-chain kinase
21	Regulation of actin cytoskeleton	ko04810	K03099	ENSGALG00000012273	SOS; son of sevenless
21	Regulation of actin cytoskeleton	ko04810	K04357	ENSGALG00000012155	EGF; epidermal growth factor
21	Regulation of actin cytoskeleton	ko04810	K04358	ENSGALG00000006508	FGF; fibroblast growth factor
21	Regulation of actin cytoskeleton	ko04810	K04362	ENSGALG00000039786	FGFR1, CD331; fibroblast growth factor receptor 1
21	Regulation of actin cytoskeleton	ko04810	K05094	ENSGALG00000015708	FGFR3, CD333; fibroblast growth factor receptor 3
21	Regulation of actin cytoskeleton	ko04810	K05730	ENSGALG00000002699	VAV; guanine nucleotide exchange factor VAV
21	Regulation of actin cytoskeleton	ko04810	K05762	ENSGALG00000017153	RDX; radixin
21	Regulation of actin cytoskeleton	ko04810	K05768	ENSGALG00000001446	GSN; gelsolin
22	Long-term potentiation	ko04720
22	Long-term potentiation	ko04720	K04498	ENSGALG00000007762	EP300, CREBBP, KAT3; E1A/CREB-binding protein
22	Long-term potentiation	ko04720	K04515	ENSGALG00000041635	CAMK2; calcium/calmodulin-dependent protein kinase (CaM kinase) II
22	Long-term potentiation	ko04720	K08048	ENSGALG00000030251	ADCY8; adenylate cyclase 8
23	Oxytocin signaling pathway	ko04921
23	Oxytocin signaling pathway	ko04921	K00907	ENSGALG00000004334	MYLK; myosin-light-chain kinase
23	Oxytocin signaling pathway	ko04921	K04463	ENSGALG00000007930	MAP2K5, MEK5; mitogen-activated protein kinase kinase 5
23	Oxytocin signaling pathway	ko04921	K04515	ENSGALG00000041635	CAMK2; calcium/calmodulin-dependent protein kinase (CaM kinase) II
23	Oxytocin signaling pathway	ko04921	K04963	ENSGALG00000009705	RYR3; ryanodine receptor 3
23	Oxytocin signaling pathway	ko04921	K08048	ENSGALG00000030251	ADCY8; adenylate cyclase 8
23	Oxytocin signaling pathway	ko04921	K16342	ENSGALG00000044307	PLA2G4, CPLA2; cytosolic phospholipase A2
24	Collecting duct acid secretion	ko04966	K18245	ENSGALG00000030781	CA2; carbonic anhydrase 2
25	Apelin signaling pathway	ko04371
25	Apelin signaling pathway	ko04371	K00907	ENSGALG00000004334	MYLK; myosin-light-chain kinase
25	Apelin signaling pathway	ko04371	K04500	ENSGALG00000035701	SMAD2_3; mothers against decapentaplegic homolog 2/3
25	Apelin signaling pathway	ko04371	K04963	ENSGALG00000009705	RYR3; ryanodine receptor 3
25	Apelin signaling pathway	ko04371	K08048	ENSGALG00000030251	ADCY8; adenylate cyclase 8
25	Apelin signaling pathway	ko04371	K11406	ENSGALG00000004288	HDAC4_5; histone deacetylase 4/5
26	Viral myocarditis	ko05416
26	Viral myocarditis	ko05416	K08738	ENSGALG00000040718	CYC; cytochrome c
26	Viral myocarditis	ko05416	K10366	ENSGALG00000016281	DMD; dystrophin
27	p53 signaling pathway	ko04115
27	p53 signaling pathway	ko04115	K06626	ENSGALG00000004494	CCNE; G1/S-specific cyclin-E1
27	p53 signaling pathway	ko04115	K06640	ENSGALG00000002663	ATR; serine/threonine-protein kinase ATR
27	p53 signaling pathway	ko04115	K08738	ENSGALG00000040718	CYC; cytochrome c
27	p53 signaling pathway	ko04115	K10127	ENSGALG00000000636	MDM4, MDMX; protein Mdm4
27	p53 signaling pathway	ko04115	K10129	ENSGALG00000004897	GTSE1, B99; G-2 and S-phase expressed protein 1
28	Notch signaling pathway	ko04330
28	Notch signaling pathway	ko04330	K04498	ENSGALG00000007762	EP300, CREBBP, KAT3; E1A/CREB-binding protein
28	Notch signaling pathway	ko04330	K06061	ENSGALG00000017199	MAML; mastermind
28	Notch signaling pathway	ko04330	K06061	ENSGALG00000005929	MAML; mastermind
28	Notch signaling pathway	ko04330	K06061	ENSGALG00000009809	MAML; mastermind
28	Notch signaling pathway	ko04330	K06065	ENSGALG00000003120	NCOR2, SMRT; nuclear receptor co-repressor 2
29	Gap junction	ko04540
29	Gap junction	ko04540	K03099	ENSGALG00000012273	SOS; son of sevenless
29	Gap junction	ko04540	K04357	ENSGALG00000012155	EGF; epidermal growth factor
29	Gap junction	ko04540	K04463	ENSGALG00000007930	MAP2K5, MEK5; mitogen-activated protein kinase kinase 5
29	Gap junction	ko04540	K08048	ENSGALG00000030251	ADCY8; adenylate cyclase 8
30	Phospholipase D signaling pathway	ko04072
30	Phospholipase D signaling pathway	ko04072	K01528	ENSGALG00000004852	DNM; dynamin GTPase
30	Phospholipase D signaling pathway	ko04072	K03099	ENSGALG00000012273	SOS; son of sevenless
30	Phospholipase D signaling pathway	ko04072	K04357	ENSGALG00000012155	EGF; epidermal growth factor
30	Phospholipase D signaling pathway	ko04072	K07293	ENSGALG00000035017	PTPN11; tyrosine-protein phosphatase non-receptor type 11
30	Phospholipase D signaling pathway	ko04072	K08048	ENSGALG00000030251	ADCY8; adenylate cyclase 8
30	Phospholipase D signaling pathway	ko04072	K13509	ENSGALG00000023517	AGPAT1_2; lysophosphatidate acyltransferase
30	Phospholipase D signaling pathway	ko04072	K16342	ENSGALG00000044307	PLA2G4, CPLA2; cytosolic phospholipase A2
31	MAPK signaling pathway	ko04010
31	MAPK signaling pathway	ko04010	K03099	ENSGALG00000012273	SOS; son of sevenless
31	MAPK signaling pathway	ko04010	K03173	ENSGALG00000042838	TRAF2; TNF receptor-associated factor 2
31	MAPK signaling pathway	ko04010	K04357	ENSGALG00000012155	EGF; epidermal growth factor
31	MAPK signaling pathway	ko04010	K04358	ENSGALG00000006508	FGF; fibroblast growth factor
31	MAPK signaling pathway	ko04010	K04362	ENSGALG00000039786	FGFR1, CD331; fibroblast growth factor receptor 1
31	MAPK signaling pathway	ko04010	K04422	ENSGALG00000006655	MAP3K13, LZK; mitogen-activated protein kinase kinase kinase 13
31	MAPK signaling pathway	ko04010	K04432	ENSGALG00000041285	MAP2K3, MKK3; mitogen-activated protein kinase kinase 3
31	MAPK signaling pathway	ko04010	K04463	ENSGALG00000007930	MAP2K5, MEK5; mitogen-activated protein kinase kinase 5
31	MAPK signaling pathway	ko04010	K05085	ENSGALG00000003126	ERBB4, HER4; receptor tyrosine-protein kinase erbB-4
31	MAPK signaling pathway	ko04010	K05094	ENSGALG00000015708	FGFR3, CD333; fibroblast growth factor receptor 3
31	MAPK signaling pathway	ko04010	K08018	ENSGALG00000020249	RAPGEF2, PDZGEF1; Rap guanine nucleotide exchange factor 2
31	MAPK signaling pathway	ko04010	K12362	ENSGALG00000010435	RASGRP3; RAS guanyl-releasing protein 3
31	MAPK signaling pathway	ko04010	K16342	ENSGALG00000044307	PLA2G4, CPLA2; cytosolic phospholipase A2
32	Drug metabolism - other enzymes	ko00983
32	Drug metabolism - other enzymes	ko00983	K00207	ENSGALG00000005509	DPYD; dihydropyrimidine dehydrogenase (NADP+)
32	Drug metabolism - other enzymes	ko00983	K00876	ENSGALG00000003732	udk, UCK; uridine kinase
32	Drug metabolism - other enzymes	ko00983	K00940	ENSGALG00000007305	ndk, NME; nucleoside-diphosphate kinase
32	Drug metabolism - other enzymes	ko00983	K01951	ENSGALG00000010284	guaA, GMPS; GMP synthase (glutamine-hydrolysing)
33	Parkinson disease	ko05012
33	Parkinson disease	ko05012	K00415	ENSGALG00000002490	QCR2, UQCRC2; ubiquinol-cytochrome c reductase core subunit 2
33	Parkinson disease	ko05012	K02263	ENSGALG00000005749	COX4; cytochrome c oxidase subunit 4
33	Parkinson disease	ko05012	K08738	ENSGALG00000040718	CYC; cytochrome c
33	Parkinson disease	ko05012	K10575	ENSGALG00000001441	UBE2G1, UBC7; ubiquitin-conjugating enzyme E2 G1
34	Non-small cell lung cancer	ko05223
34	Non-small cell lung cancer	ko05223	K01522	ENSGALG00000007172	FHIT; bis(5'-adenosyl)-triphosphatase
34	Non-small cell lung cancer	ko05223	K03099	ENSGALG00000012273	SOS; son of sevenless
34	Non-small cell lung cancer	ko05223	K04357	ENSGALG00000012155	EGF; epidermal growth factor
34	Non-small cell lung cancer	ko05223	K09850	ENSGALG00000038951	RASSF1; Ras association domain-containing protein 1
35	Pyrimidine metabolism	ko00240
35	Pyrimidine metabolism	ko00240	K00207	ENSGALG00000005509	DPYD; dihydropyrimidine dehydrogenase (NADP+)
35	Pyrimidine metabolism	ko00240	K00876	ENSGALG00000003732	udk, UCK; uridine kinase
35	Pyrimidine metabolism	ko00240	K00940	ENSGALG00000007305	ndk, NME; nucleoside-diphosphate kinase
35	Pyrimidine metabolism	ko00240	K01493	ENSGALG00000010674	comEB; dCMP deaminase
35	Pyrimidine metabolism	ko00240	K03021	ENSGALG00000012655	RPC2, POLR3B; DNA-directed RNA polymerase III subunit RPC2
35	Pyrimidine metabolism	ko00240	K03506	ENSGALG00000031679	POLE4; DNA polymerase epsilon subunit 4
36	Non-alcoholic fatty liver disease (NAFLD)	ko04932
36	Non-alcoholic fatty liver disease (NAFLD)	ko04932	K00415	ENSGALG00000002490	QCR2, UQCRC2; ubiquinol-cytochrome c reductase core subunit 2
36	Non-alcoholic fatty liver disease (NAFLD)	ko04932	K02263	ENSGALG00000005749	COX4; cytochrome c oxidase subunit 4
36	Non-alcoholic fatty liver disease (NAFLD)	ko04932	K03173	ENSGALG00000042838	TRAF2; TNF receptor-associated factor 2
36	Non-alcoholic fatty liver disease (NAFLD)	ko04932	K03237	ENSGALG00000009565	EIF2S1; translation initiation factor 2 subunit 1
36	Non-alcoholic fatty liver disease (NAFLD)	ko04932	K08738	ENSGALG00000040718	CYC; cytochrome c
36	Non-alcoholic fatty liver disease (NAFLD)	ko04932	K09113	ENSGALG00000004397	MLX; MAX-like protein X
37	Fc gamma R-mediated phagocytosis	ko04666
37	Fc gamma R-mediated phagocytosis	ko04666	K01528	ENSGALG00000004852	DNM; dynamin GTPase
37	Fc gamma R-mediated phagocytosis	ko04666	K05730	ENSGALG00000002699	VAV; guanine nucleotide exchange factor VAV
37	Fc gamma R-mediated phagocytosis	ko04666	K05768	ENSGALG00000001446	GSN; gelsolin
37	Fc gamma R-mediated phagocytosis	ko04666	K12367	ENSGALG00000002080	DOCK2; dedicator of cytokinesis protein 2
37	Fc gamma R-mediated phagocytosis	ko04666	K16342	ENSGALG00000044307	PLA2G4, CPLA2; cytosolic phospholipase A2
38	Gastric cancer	ko05226
38	Gastric cancer	ko05226	K03099	ENSGALG00000012273	SOS; son of sevenless
38	Gastric cancer	ko05226	K04357	ENSGALG00000012155	EGF; epidermal growth factor
38	Gastric cancer	ko05226	K04358	ENSGALG00000006508	FGF; fibroblast growth factor
38	Gastric cancer	ko05226	K04500	ENSGALG00000035701	SMAD2_3; mothers against decapentaplegic homolog 2/3
38	Gastric cancer	ko05226	K06626	ENSGALG00000004494	CCNE; G1/S-specific cyclin-E1
39	Other types of O-glycan biosynthesis	ko00514
39	Other types of O-glycan biosynthesis	ko00514	K00728	ENSGALG00000003757	POMT, pmt; dolichyl-phosphate-mannose-protein mannosyltransferase
39	Other types of O-glycan biosynthesis	ko00514	K03691	ENSGALG00000006594	POFUT; peptide-O-fucosyltransferase
40	Inflammatory mediator regulation of TRP channels	ko04750
40	Inflammatory mediator regulation of TRP channels	ko04750	K04432	ENSGALG00000041285	MAP2K3, MKK3; mitogen-activated protein kinase kinase 3
40	Inflammatory mediator regulation of TRP channels	ko04750	K04515	ENSGALG00000041635	CAMK2; calcium/calmodulin-dependent protein kinase (CaM kinase) II
40	Inflammatory mediator regulation of TRP channels	ko04750	K08048	ENSGALG00000030251	ADCY8; adenylate cyclase 8
40	Inflammatory mediator regulation of TRP channels	ko04750	K16342	ENSGALG00000044307	PLA2G4, CPLA2; cytosolic phospholipase A2
41	Colorectal cancer	ko05210
41	Colorectal cancer	ko05210	K03099	ENSGALG00000012273	SOS; son of sevenless
41	Colorectal cancer	ko05210	K04357	ENSGALG00000012155	EGF; epidermal growth factor
41	Colorectal cancer	ko05210	K04500	ENSGALG00000035701	SMAD2_3; mothers against decapentaplegic homolog 2/3
41	Colorectal cancer	ko05210	K08738	ENSGALG00000040718	CYC; cytochrome c
42	Chronic myeloid leukemia	ko05220
42	Chronic myeloid leukemia	ko05220	K03099	ENSGALG00000012273	SOS; son of sevenless
42	Chronic myeloid leukemia	ko05220	K04500	ENSGALG00000035701	SMAD2_3; mothers against decapentaplegic homolog 2/3
42	Chronic myeloid leukemia	ko05220	K07293	ENSGALG00000035017	PTPN11; tyrosine-protein phosphatase non-receptor type 11
42	Chronic myeloid leukemia	ko05220	K08367	ENSGALG00000016022	RUNX1, AML1; runt-related transcription factor 1
43	Thermogenesis	ko04714
43	Thermogenesis	ko04714	K00415	ENSGALG00000002490	QCR2, UQCRC2; ubiquinol-cytochrome c reductase core subunit 2
43	Thermogenesis	ko04714	K02257	ENSGALG00000001375	COX10, ctaB, cyoE; heme o synthase
43	Thermogenesis	ko04714	K02263	ENSGALG00000005749	COX4; cytochrome c oxidase subunit 4
43	Thermogenesis	ko04714	K03099	ENSGALG00000012273	SOS; son of sevenless
43	Thermogenesis	ko04714	K04362	ENSGALG00000039786	FGFR1, CD331; fibroblast growth factor receptor 1
43	Thermogenesis	ko04714	K04432	ENSGALG00000041285	MAP2K3, MKK3; mitogen-activated protein kinase kinase 3
43	Thermogenesis	ko04714	K08048	ENSGALG00000030251	ADCY8; adenylate cyclase 8
44	Hippo signaling pathway	ko04390
44	Hippo signaling pathway	ko04390	K04500	ENSGALG00000035701	SMAD2_3; mothers against decapentaplegic homolog 2/3
44	Hippo signaling pathway	ko04390	K04663	ENSGALG00000016293	BMP5; bone morphogenetic protein 5
44	Hippo signaling pathway	ko04390	K06094	ENSGALG00000008057	LLGL; lethal(2) giant larvae protein
44	Hippo signaling pathway	ko04390	K09850	ENSGALG00000038951	RASSF1; Ras association domain-containing protein 1
44	Hippo signaling pathway	ko04390	K16682	ENSGALG00000025864	AJUBA, LIMD1, WTIP; LIM domain-containing protein
44	Hippo signaling pathway	ko04390	K16798	ENSGALG00000011630	GLI2; zinc finger protein GLI2
45	Chemokine signaling pathway	ko04062
45	Chemokine signaling pathway	ko04062	K03099	ENSGALG00000012273	SOS; son of sevenless
45	Chemokine signaling pathway	ko04062	K05730	ENSGALG00000002699	VAV; guanine nucleotide exchange factor VAV
45	Chemokine signaling pathway	ko04062	K07363	ENSGALG00000003857	ITK; IL2-inducible T-cell kinase
45	Chemokine signaling pathway	ko04062	K08048	ENSGALG00000030251	ADCY8; adenylate cyclase 8
45	Chemokine signaling pathway	ko04062	K12366	ENSGALG00000035492	ELMO1, CED12; engulfment and cell motility protein 1
45	Chemokine signaling pathway	ko04062	K12367	ENSGALG00000002080	DOCK2; dedicator of cytokinesis protein 2
46	Neurotrophin signaling pathway	ko04722
46	Neurotrophin signaling pathway	ko04722	K03099	ENSGALG00000012273	SOS; son of sevenless
46	Neurotrophin signaling pathway	ko04722	K04463	ENSGALG00000007930	MAP2K5, MEK5; mitogen-activated protein kinase kinase 5
46	Neurotrophin signaling pathway	ko04722	K04515	ENSGALG00000041635	CAMK2; calcium/calmodulin-dependent protein kinase (CaM kinase) II
46	Neurotrophin signaling pathway	ko04722	K07293	ENSGALG00000035017	PTPN11; tyrosine-protein phosphatase non-receptor type 11
46	Neurotrophin signaling pathway	ko04722	K08846	ENSGALG00000043535	RIPK2; receptor-interacting serine/threonine-protein kinase 2
46	Neurotrophin signaling pathway	ko04722	K12463	ENSGALG00000012619	PRDM4; PR domain zinc finger protein 4
47	Ovarian Steroidogenesis	ko04913
47	Ovarian Steroidogenesis	ko04913	K00461	ENSGALG00000005857	ALOX5; arachidonate 5-lipoxygenase
47	Ovarian Steroidogenesis	ko04913	K08048	ENSGALG00000030251	ADCY8; adenylate cyclase 8
47	Ovarian Steroidogenesis	ko04913	K16342	ENSGALG00000044307	PLA2G4, CPLA2; cytosolic phospholipase A2
48	Legionellosis	ko05134
48	Legionellosis	ko05134	K03231	ENSGALG00000005843	EEF1A; elongation factor 1-alpha
48	Legionellosis	ko05134	K08738	ENSGALG00000040718	CYC; cytochrome c
48	Legionellosis	ko05134	K08823	ENSGALG00000001362	CLK; CDC-like kinase
49	Folate biosynthesis	ko00790
49	Folate biosynthesis	ko00790	K01930	ENSGALG00000042460	FPGS; folylpolyglutamate synthase
49	Folate biosynthesis	ko00790	K15631	ENSGALG00000013149	ABA3; molybdenum cofactor sulfurtransferase
50	Thyroid cancer	ko05216
50	Thyroid cancer	ko05216	K05126	ENSGALG00000002555	RET; proto-oncogene tyrosine-protein kinase Ret
50	Thyroid cancer	ko05216	K09289	ENSGALG00000002066	NCOA4, PTC3; nuclear receptor coactivator 4
51	Primary bile acid biosynthesis	ko00120	K10223	ENSGALG00000006352	CH25H; cholesterol 25-hydroxylase
52	Glycosaminoglycan biosynthesis - keratan sulfate	ko00533	K01022	ENSGALG00000008440	CHST1; keratan sulfate 6-sulfotransferase 1
53	Biotin metabolism	ko00780	K01942	ENSGALG00000016047	HLCS; biotin---protein ligase
54	Insect hormone biosynthesis	ko00981	K14938	ENSGALG00000045310	NVD, DAF36; cholesterol 7-desaturase
55	Melanogenesis	ko04916
55	Melanogenesis	ko04916	K00505	ENSGALG00000017237	TYR; tyrosinase
55	Melanogenesis	ko04916	K04498	ENSGALG00000007762	EP300, CREBBP, KAT3; E1A/CREB-binding protein
55	Melanogenesis	ko04916	K04515	ENSGALG00000041635	CAMK2; calcium/calmodulin-dependent protein kinase (CaM kinase) II
55	Melanogenesis	ko04916	K08048	ENSGALG00000030251	ADCY8; adenylate cyclase 8
56	Axon guidance	ko04360
56	Axon guidance	ko04360	K04515	ENSGALG00000041635	CAMK2; calcium/calmodulin-dependent protein kinase (CaM kinase) II
56	Axon guidance	ko04360	K06820	ENSGALG00000006097	PLXNA; plexin A
56	Axon guidance	ko04360	K06821	ENSGALG00000039861	PLXNB; plexin B
56	Axon guidance	ko04360	K06838	ENSGALG00000042871	SLIT1; slit 1
56	Axon guidance	ko04360	K06843	ENSGALG00000023626	NTN1; netrin 1
56	Axon guidance	ko04360	K06850	ENSGALG00000001916	SLIT3; slit 3
56	Axon guidance	ko04360	K07293	ENSGALG00000035017	PTPN11; tyrosine-protein phosphatase non-receptor type 11
56	Axon guidance	ko04360	K07365	ENSGALG00000016799	NCK1; NCK adaptor protein 1
57	Circadian entrainment	ko04713
57	Circadian entrainment	ko04713	K04515	ENSGALG00000041635	CAMK2; calcium/calmodulin-dependent protein kinase (CaM kinase) II
57	Circadian entrainment	ko04713	K04963	ENSGALG00000009705	RYR3; ryanodine receptor 3
57	Circadian entrainment	ko04713	K08048	ENSGALG00000030251	ADCY8; adenylate cyclase 8
58	Epstein-Barr virus infection	ko05169
58	Epstein-Barr virus infection	ko05169	K03021	ENSGALG00000012655	RPC2, POLR3B; DNA-directed RNA polymerase III subunit RPC2
58	Epstein-Barr virus infection	ko05169	K03172	ENSGALG00000001583	TRAF1; TNF receptor-associated factor 1
58	Epstein-Barr virus infection	ko05169	K03173	ENSGALG00000042838	TRAF2; TNF receptor-associated factor 2
58	Epstein-Barr virus infection	ko05169	K04432	ENSGALG00000041285	MAP2K3, MKK3; mitogen-activated protein kinase kinase 3
58	Epstein-Barr virus infection	ko05169	K04498	ENSGALG00000007762	EP300, CREBBP, KAT3; E1A/CREB-binding protein
58	Epstein-Barr virus infection	ko05169	K06065	ENSGALG00000003120	NCOR2, SMRT; nuclear receptor co-repressor 2
58	Epstein-Barr virus infection	ko05169	K11406	ENSGALG00000004288	HDAC4_5; histone deacetylase 4/5
58	Epstein-Barr virus infection	ko05169	K16194	ENSGALG00000003391	EIF2AK1; eukaryotic translation initiation factor 2-alpha kinase 1
59	GnRH signaling pathway	ko04912
59	GnRH signaling pathway	ko04912	K03099	ENSGALG00000012273	SOS; son of sevenless
59	GnRH signaling pathway	ko04912	K04432	ENSGALG00000041285	MAP2K3, MKK3; mitogen-activated protein kinase kinase 3
59	GnRH signaling pathway	ko04912	K04515	ENSGALG00000041635	CAMK2; calcium/calmodulin-dependent protein kinase (CaM kinase) II
59	GnRH signaling pathway	ko04912	K08048	ENSGALG00000030251	ADCY8; adenylate cyclase 8
59	GnRH signaling pathway	ko04912	K16342	ENSGALG00000044307	PLA2G4, CPLA2; cytosolic phospholipase A2
60	Hepatitis C	ko05160
60	Hepatitis C	ko05160	K03099	ENSGALG00000012273	SOS; son of sevenless
60	Hepatitis C	ko05160	K03173	ENSGALG00000042838	TRAF2; TNF receptor-associated factor 2
60	Hepatitis C	ko05160	K03237	ENSGALG00000009565	EIF2S1; translation initiation factor 2 subunit 1
60	Hepatitis C	ko05160	K04357	ENSGALG00000012155	EGF; epidermal growth factor
60	Hepatitis C	ko05160	K16194	ENSGALG00000003391	EIF2AK1; eukaryotic translation initiation factor 2-alpha kinase 1
61	Protein processing in endoplasmic reticulum	ko04141
61	Protein processing in endoplasmic reticulum	ko04141	K03173	ENSGALG00000042838	TRAF2; TNF receptor-associated factor 2
61	Protein processing in endoplasmic reticulum	ko04141	K03237	ENSGALG00000009565	EIF2S1; translation initiation factor 2 subunit 1
61	Protein processing in endoplasmic reticulum	ko04141	K08054	ENSGALG00000032148	CANX; calnexin
61	Protein processing in endoplasmic reticulum	ko04141	K10575	ENSGALG00000001441	UBE2G1, UBC7; ubiquitin-conjugating enzyme E2 G1
61	Protein processing in endoplasmic reticulum	ko04141	K11718	ENSGALG00000016893	HUGT; UDP-glucose:glycoprotein glucosyltransferase
61	Protein processing in endoplasmic reticulum	ko04141	K14006	ENSGALG00000010150	SEC23; protein transport protein SEC23
61	Protein processing in endoplasmic reticulum	ko04141	K16194	ENSGALG00000003391	EIF2AK1; eukaryotic translation initiation factor 2-alpha kinase 1
62	Nitrogen metabolism	ko00910
62	Nitrogen metabolism	ko00910	K01672	ENSGALG00000002390	CA; carbonic anhydrase
62	Nitrogen metabolism	ko00910	K18245	ENSGALG00000030781	CA2; carbonic anhydrase 2
63	Dilated cardiomyopathy (DCM)	ko05414
63	Dilated cardiomyopathy (DCM)	ko05414	K08048	ENSGALG00000030251	ADCY8; adenylate cyclase 8
63	Dilated cardiomyopathy (DCM)	ko05414	K10366	ENSGALG00000016281	DMD; dystrophin
64	Prostate cancer	ko05215
64	Prostate cancer	ko05215	K03099	ENSGALG00000012273	SOS; son of sevenless
64	Prostate cancer	ko05215	K04357	ENSGALG00000012155	EGF; epidermal growth factor
64	Prostate cancer	ko05215	K04362	ENSGALG00000039786	FGFR1, CD331; fibroblast growth factor receptor 1
64	Prostate cancer	ko05215	K04498	ENSGALG00000007762	EP300, CREBBP, KAT3; E1A/CREB-binding protein
64	Prostate cancer	ko05215	K06626	ENSGALG00000004494	CCNE; G1/S-specific cyclin-E1
65	Oxidative phosphorylation	ko00190
65	Oxidative phosphorylation	ko00190	K00415	ENSGALG00000002490	QCR2, UQCRC2; ubiquinol-cytochrome c reductase core subunit 2
65	Oxidative phosphorylation	ko00190	K02257	ENSGALG00000001375	COX10, ctaB, cyoE; heme o synthase
65	Oxidative phosphorylation	ko00190	K02263	ENSGALG00000005749	COX4; cytochrome c oxidase subunit 4
66	Natural killer cell mediated cytotoxicity	ko04650
66	Natural killer cell mediated cytotoxicity	ko04650	K03099	ENSGALG00000012273	SOS; son of sevenless
66	Natural killer cell mediated cytotoxicity	ko04650	K05730	ENSGALG00000002699	VAV; guanine nucleotide exchange factor VAV
66	Natural killer cell mediated cytotoxicity	ko04650	K07293	ENSGALG00000035017	PTPN11; tyrosine-protein phosphatase non-receptor type 11
67	Signaling pathways regulating pluripotency of stem cells	ko04550
67	Signaling pathways regulating pluripotency of stem cells	ko04550	K04362	ENSGALG00000039786	FGFR1, CD331; fibroblast growth factor receptor 1
67	Signaling pathways regulating pluripotency of stem cells	ko04550	K04500	ENSGALG00000035701	SMAD2_3; mothers against decapentaplegic homolog 2/3
67	Signaling pathways regulating pluripotency of stem cells	ko04550	K05094	ENSGALG00000015708	FGFR3, CD333; fibroblast growth factor receptor 3
67	Signaling pathways regulating pluripotency of stem cells	ko04550	K15613	ENSGALG00000041626	MEIS1; homeobox protein Meis1
68	Arachidonic acid metabolism	ko00590
68	Arachidonic acid metabolism	ko00590	K00461	ENSGALG00000005857	ALOX5; arachidonate 5-lipoxygenase
68	Arachidonic acid metabolism	ko00590	K16342	ENSGALG00000044307	PLA2G4, CPLA2; cytosolic phospholipase A2
69	SNARE interactions in vesicular transport	ko04130
69	SNARE interactions in vesicular transport	ko04130	K08486	ENSGALG00000002536	STX1B_2_3; syntaxin 1B/2/3
69	SNARE interactions in vesicular transport	ko04130	K08487	ENSGALG00000011673	STX11; syntaxin 11
70	Glycosaminoglycan degradation	ko00531	K07965	ENSGALG00000007508	HPSE2; heparanase 2
71	Linoleic acid metabolism	ko00591	K16342	ENSGALG00000044307	PLA2G4, CPLA2; cytosolic phospholipase A2
72	Nicotine addiction	ko05033	K05189	ENSGALG00000031689	GABRP; gamma-aminobutyric acid receptor subunit pi
73	Hypertrophic cardiomyopathy (HCM)	ko05410	K10366	ENSGALG00000016281	DMD; dystrophin
74	Glioma	ko05214
74	Glioma	ko05214	K03099	ENSGALG00000012273	SOS; son of sevenless
74	Glioma	ko05214	K04357	ENSGALG00000012155	EGF; epidermal growth factor
74	Glioma	ko05214	K04515	ENSGALG00000041635	CAMK2; calcium/calmodulin-dependent protein kinase (CaM kinase) II
75	Melanoma	ko05218
75	Melanoma	ko05218	K04357	ENSGALG00000012155	EGF; epidermal growth factor
75	Melanoma	ko05218	K04358	ENSGALG00000006508	FGF; fibroblast growth factor
75	Melanoma	ko05218	K04362	ENSGALG00000039786	FGFR1, CD331; fibroblast growth factor receptor 1
76	Central carbon metabolism in cancer	ko05230
76	Central carbon metabolism in cancer	ko05230	K04362	ENSGALG00000039786	FGFR1, CD331; fibroblast growth factor receptor 1
76	Central carbon metabolism in cancer	ko05230	K05094	ENSGALG00000015708	FGFR3, CD333; fibroblast growth factor receptor 3
76	Central carbon metabolism in cancer	ko05230	K05126	ENSGALG00000002555	RET; proto-oncogene tyrosine-protein kinase Ret
77	Viral carcinogenesis	ko05203
77	Viral carcinogenesis	ko05203	K03172	ENSGALG00000001583	TRAF1; TNF receptor-associated factor 1
77	Viral carcinogenesis	ko05203	K03173	ENSGALG00000042838	TRAF2; TNF receptor-associated factor 2
77	Viral carcinogenesis	ko05203	K04498	ENSGALG00000007762	EP300, CREBBP, KAT3; E1A/CREB-binding protein
77	Viral carcinogenesis	ko05203	K05768	ENSGALG00000001446	GSN; gelsolin
77	Viral carcinogenesis	ko05203	K06626	ENSGALG00000004494	CCNE; G1/S-specific cyclin-E1
77	Viral carcinogenesis	ko05203	K11404	ENSGALG00000002634	HDAC3; histone deacetylase 3
77	Viral carcinogenesis	ko05203	K11406	ENSGALG00000004288	HDAC4_5; histone deacetylase 4/5
78	Tight junction	ko04530
78	Tight junction	ko04530	K05762	ENSGALG00000017153	RDX; radixin
78	Tight junction	ko04530	K06094	ENSGALG00000008057	LLGL; lethal(2) giant larvae protein
78	Tight junction	ko04530	K08018	ENSGALG00000020249	RAPGEF2, PDZGEF1; Rap guanine nucleotide exchange factor 2
78	Tight junction	ko04530	K08367	ENSGALG00000016022	RUNX1, AML1; runt-related transcription factor 1
78	Tight junction	ko04530	K18584	ENSGALG00000006292	ACTR3, ARP3; actin-related protein 3
79	B cell receptor signaling pathway	ko04662
79	B cell receptor signaling pathway	ko04662	K03099	ENSGALG00000012273	SOS; son of sevenless
79	B cell receptor signaling pathway	ko04662	K05730	ENSGALG00000002699	VAV; guanine nucleotide exchange factor VAV
79	B cell receptor signaling pathway	ko04662	K12362	ENSGALG00000010435	RASGRP3; RAS guanyl-releasing protein 3
80	Cardiac muscle contraction	ko04260
80	Cardiac muscle contraction	ko04260	K00415	ENSGALG00000002490	QCR2, UQCRC2; ubiquinol-cytochrome c reductase core subunit 2
80	Cardiac muscle contraction	ko04260	K02263	ENSGALG00000005749	COX4; cytochrome c oxidase subunit 4
81	Synaptic vesicle cycle	ko04721
81	Synaptic vesicle cycle	ko04721	K01528	ENSGALG00000004852	DNM; dynamin GTPase
81	Synaptic vesicle cycle	ko04721	K08486	ENSGALG00000002536	STX1B_2_3; syntaxin 1B/2/3
82	GABAergic synapse	ko04727
82	GABAergic synapse	ko04727	K05189	ENSGALG00000031689	GABRP; gamma-aminobutyric acid receptor subunit pi
82	GABAergic synapse	ko04727	K08048	ENSGALG00000030251	ADCY8; adenylate cyclase 8
83	Amyotrophic lateral sclerosis (ALS)	ko05014
83	Amyotrophic lateral sclerosis (ALS)	ko05014	K04432	ENSGALG00000041285	MAP2K3, MKK3; mitogen-activated protein kinase kinase 3
83	Amyotrophic lateral sclerosis (ALS)	ko05014	K08738	ENSGALG00000040718	CYC; cytochrome c
84	Huntington disease	ko05016
84	Huntington disease	ko05016	K00415	ENSGALG00000002490	QCR2, UQCRC2; ubiquinol-cytochrome c reductase core subunit 2
84	Huntington disease	ko05016	K02263	ENSGALG00000005749	COX4; cytochrome c oxidase subunit 4
84	Huntington disease	ko05016	K04498	ENSGALG00000007762	EP300, CREBBP, KAT3; E1A/CREB-binding protein
84	Huntington disease	ko05016	K08738	ENSGALG00000040718	CYC; cytochrome c
85	Tuberculosis	ko05152
85	Tuberculosis	ko05152	K04498	ENSGALG00000007762	EP300, CREBBP, KAT3; E1A/CREB-binding protein
85	Tuberculosis	ko05152	K04515	ENSGALG00000041635	CAMK2; calcium/calmodulin-dependent protein kinase (CaM kinase) II
85	Tuberculosis	ko05152	K08738	ENSGALG00000040718	CYC; cytochrome c
85	Tuberculosis	ko05152	K08846	ENSGALG00000043535	RIPK2; receptor-interacting serine/threonine-protein kinase 2
85	Tuberculosis	ko05152	K14958	ENSGALG00000005685	KSR1; kinase suppressor of Ras 1
86	NF-kappa B signaling pathway	ko04064
86	NF-kappa B signaling pathway	ko04064	K03172	ENSGALG00000001583	TRAF1; TNF receptor-associated factor 1
86	NF-kappa B signaling pathway	ko04064	K03173	ENSGALG00000042838	TRAF2; TNF receptor-associated factor 2
86	NF-kappa B signaling pathway	ko04064	K16072	ENSGALG00000012994	ERC1, CAST2, ELKS; ELKS/RAB6-interacting/CAST family member 1
87	Adherens junction	ko04520
87	Adherens junction	ko04520	K04362	ENSGALG00000039786	FGFR1, CD331; fibroblast growth factor receptor 1
87	Adherens junction	ko04520	K04498	ENSGALG00000007762	EP300, CREBBP, KAT3; E1A/CREB-binding protein
87	Adherens junction	ko04520	K04500	ENSGALG00000035701	SMAD2_3; mothers against decapentaplegic homolog 2/3
88	Adrenergic signaling in cardiomyocytes	ko04261
88	Adrenergic signaling in cardiomyocytes	ko04261	K04136	ENSGALG00000001416	ADRA1B; adrenergic receptor alpha-1B
88	Adrenergic signaling in cardiomyocytes	ko04261	K04137	ENSGALG00000038787	ADRA1D; adrenergic receptor alpha-1D
88	Adrenergic signaling in cardiomyocytes	ko04261	K04515	ENSGALG00000041635	CAMK2; calcium/calmodulin-dependent protein kinase (CaM kinase) II
88	Adrenergic signaling in cardiomyocytes	ko04261	K08048	ENSGALG00000030251	ADCY8; adenylate cyclase 8
89	Alzheimer disease	ko05010
89	Alzheimer disease	ko05010	K00415	ENSGALG00000002490	QCR2, UQCRC2; ubiquinol-cytochrome c reductase core subunit 2
89	Alzheimer disease	ko05010	K02263	ENSGALG00000005749	COX4; cytochrome c oxidase subunit 4
89	Alzheimer disease	ko05010	K04963	ENSGALG00000009705	RYR3; ryanodine receptor 3
89	Alzheimer disease	ko05010	K08738	ENSGALG00000040718	CYC; cytochrome c
90	HTLV-I infection	ko05166
90	HTLV-I infection	ko05166	K03506	ENSGALG00000031679	POLE4; DNA polymerase epsilon subunit 4
90	HTLV-I infection	ko05166	K04498	ENSGALG00000007762	EP300, CREBBP, KAT3; E1A/CREB-binding protein
90	HTLV-I infection	ko05166	K04500	ENSGALG00000035701	SMAD2_3; mothers against decapentaplegic homolog 2/3
90	HTLV-I infection	ko05166	K06640	ENSGALG00000002663	ATR; serine/threonine-protein kinase ATR
90	HTLV-I infection	ko05166	K08048	ENSGALG00000030251	ADCY8; adenylate cyclase 8
90	HTLV-I infection	ko05166	K08054	ENSGALG00000032148	CANX; calnexin
90	HTLV-I infection	ko05166	K15304	ENSGALG00000000577	RANBP3; Ran-binding protein 3
91	MAPK signaling pathway - fly	ko04013
91	MAPK signaling pathway - fly	ko04013	K03099	ENSGALG00000012273	SOS; son of sevenless
91	MAPK signaling pathway - fly	ko04013	K04432	ENSGALG00000041285	MAP2K3, MKK3; mitogen-activated protein kinase kinase 3
91	MAPK signaling pathway - fly	ko04013	K07293	ENSGALG00000035017	PTPN11; tyrosine-protein phosphatase non-receptor type 11
91	MAPK signaling pathway - fly	ko04013	K08840	ENSGALG00000009298	TNIK; TRAF2 and NCK interacting kinase
91	MAPK signaling pathway - fly	ko04013	K12380	ENSGALG00000016817	RASA3; Ras GTPase-activating protein 3
92	FoxO signaling pathway	ko04068
92	FoxO signaling pathway	ko04068	K03099	ENSGALG00000012273	SOS; son of sevenless
92	FoxO signaling pathway	ko04068	K04357	ENSGALG00000012155	EGF; epidermal growth factor
92	FoxO signaling pathway	ko04068	K04498	ENSGALG00000007762	EP300, CREBBP, KAT3; E1A/CREB-binding protein
92	FoxO signaling pathway	ko04068	K04500	ENSGALG00000035701	SMAD2_3; mothers against decapentaplegic homolog 2/3
92	FoxO signaling pathway	ko04068	K15010	ENSGALG00000006008	HOMER; homer
93	Breast cancer	ko05224
93	Breast cancer	ko05224	K03099	ENSGALG00000012273	SOS; son of sevenless
93	Breast cancer	ko05224	K04357	ENSGALG00000012155	EGF; epidermal growth factor
93	Breast cancer	ko05224	K04358	ENSGALG00000006508	FGF; fibroblast growth factor
93	Breast cancer	ko05224	K04362	ENSGALG00000039786	FGFR1, CD331; fibroblast growth factor receptor 1
93	Breast cancer	ko05224	K09101	ENSGALG00000016617	NCOA1, SRC1, KAT13A; nuclear receptor coactivator 1
94	Mannose type O-glycan biosyntheis	ko00515	K00728	ENSGALG00000003757	POMT, pmt; dolichyl-phosphate-mannose-protein mannosyltransferase
95	Thiamine metabolism	ko00730	K00939	ENSGALG00000031652	adk, AK; adenylate kinase
96	Sulfur metabolism	ko00920	K01011	ENSGALG00000012488	TST, MPST, sseA; thiosulfate/3-mercaptopyruvate sulfurtransferase
97	Antifolate resistance	ko01523	K01930	ENSGALG00000042460	FPGS; folylpolyglutamate synthase
98	RNA polymerase	ko03020	K03021	ENSGALG00000012655	RPC2, POLR3B; DNA-directed RNA polymerase III subunit RPC2
99	Base excision repair	ko03410	K03506	ENSGALG00000031679	POLE4; DNA polymerase epsilon subunit 4
100	Cytosolic DNA-sensing pathway	ko04623	K03021	ENSGALG00000012655	RPC2, POLR3B; DNA-directed RNA polymerase III subunit RPC2
101	Hippo signaling pathway - multiple species	ko04392
101	Hippo signaling pathway - multiple species	ko04392	K09850	ENSGALG00000038951	RASSF1; Ras association domain-containing protein 1
101	Hippo signaling pathway - multiple species	ko04392	K16682	ENSGALG00000025864	AJUBA, LIMD1, WTIP; LIM domain-containing protein
102	Bile secretion	ko04976
102	Bile secretion	ko04976	K08048	ENSGALG00000030251	ADCY8; adenylate cyclase 8
102	Bile secretion	ko04976	K18245	ENSGALG00000030781	CA2; carbonic anhydrase 2
103	Endometrial cancer	ko05213
103	Endometrial cancer	ko05213	K03099	ENSGALG00000012273	SOS; son of sevenless
103	Endometrial cancer	ko05213	K04357	ENSGALG00000012155	EGF; epidermal growth factor
104	Metabolic pathways	ko01100
104	Metabolic pathways	ko01100	K00020	ENSGALG00000033207	mmsB, HIBADH; 3-hydroxyisobutyrate dehydrogenase
104	Metabolic pathways	ko01100	K00207	ENSGALG00000005509	DPYD; dihydropyrimidine dehydrogenase (NADP+)
104	Metabolic pathways	ko01100	K00415	ENSGALG00000002490	QCR2, UQCRC2; ubiquinol-cytochrome c reductase core subunit 2
104	Metabolic pathways	ko01100	K00461	ENSGALG00000005857	ALOX5; arachidonate 5-lipoxygenase
104	Metabolic pathways	ko01100	K00505	ENSGALG00000017237	TYR; tyrosinase
104	Metabolic pathways	ko01100	K00710	ENSGALG00000001130	GALNT; polypeptide N-acetylgalactosaminyltransferase
104	Metabolic pathways	ko01100	K00728	ENSGALG00000003757	POMT, pmt; dolichyl-phosphate-mannose-protein mannosyltransferase
104	Metabolic pathways	ko01100	K00876	ENSGALG00000003732	udk, UCK; uridine kinase
104	Metabolic pathways	ko01100	K00939	ENSGALG00000031652	adk, AK; adenylate kinase
104	Metabolic pathways	ko01100	K00940	ENSGALG00000007305	ndk, NME; nucleoside-diphosphate kinase
104	Metabolic pathways	ko01100	K00948	ENSGALG00000016592	PRPS, prsA; ribose-phosphate pyrophosphokinase
104	Metabolic pathways	ko01100	K01011	ENSGALG00000012488	TST, MPST, sseA; thiosulfate/3-mercaptopyruvate sulfurtransferase
104	Metabolic pathways	ko01100	K01099	ENSGALG00000034317	INPP5B_F; inositol polyphosphate 5-phosphatase INPP5B/F
104	Metabolic pathways	ko01100	K01251	ENSGALG00000000329	E3.3.1.1, ahcY; adenosylhomocysteinase
104	Metabolic pathways	ko01100	K01493	ENSGALG00000010674	comEB; dCMP deaminase
104	Metabolic pathways	ko01100	K01590	ENSGALG00000023436	hdc, HDC; histidine decarboxylase
104	Metabolic pathways	ko01100	K01793	ENSGALG00000028191	GLCE; heparosan-N-sulfate-glucuronate 5-epimerase
104	Metabolic pathways	ko01100	K01847	ENSGALG00000016697	MUT; methylmalonyl-CoA mutase
104	Metabolic pathways	ko01100	K01930	ENSGALG00000042460	FPGS; folylpolyglutamate synthase
104	Metabolic pathways	ko01100	K01942	ENSGALG00000016047	HLCS; biotin---protein ligase
104	Metabolic pathways	ko01100	K01951	ENSGALG00000010284	guaA, GMPS; GMP synthase (glutamine-hydrolysing)
104	Metabolic pathways	ko01100	K02257	ENSGALG00000001375	COX10, ctaB, cyoE; heme o synthase
104	Metabolic pathways	ko01100	K02263	ENSGALG00000005749	COX4; cytochrome c oxidase subunit 4
104	Metabolic pathways	ko01100	K02366	ENSGALG00000039013	EXT1; glucuronyl/N-acetylglucosaminyl transferase EXT1
104	Metabolic pathways	ko01100	K03021	ENSGALG00000012655	RPC2, POLR3B; DNA-directed RNA polymerase III subunit RPC2
104	Metabolic pathways	ko01100	K03506	ENSGALG00000031679	POLE4; DNA polymerase epsilon subunit 4
104	Metabolic pathways	ko01100	K07965	ENSGALG00000007508	HPSE2; heparanase 2
104	Metabolic pathways	ko01100	K09672	ENSGALG00000004903	CHST8; carbohydrate 4-sulfotransferase 8
104	Metabolic pathways	ko01100	K13509	ENSGALG00000023517	AGPAT1_2; lysophosphatidate acyltransferase
104	Metabolic pathways	ko01100	K14592	ENSGALG00000017234	FOLH1, GCPII; glutamate carboxypeptidase II (folate hydrolase 1)
104	Metabolic pathways	ko01100	K16342	ENSGALG00000044307	PLA2G4, CPLA2; cytosolic phospholipase A2
104	Metabolic pathways	ko01100	K17497	ENSGALG00000038599	PMM; phosphomannomutase
104	Metabolic pathways	ko01100	K18086	ENSGALG00000006601	MTMR14; myotubularin-related protein 14
104	Metabolic pathways	ko01100	K18532	ENSGALG00000020534	AK6, FAP7; adenylate kinase
105	Influenza A	ko05164
105	Influenza A	ko05164	K03237	ENSGALG00000009565	EIF2S1; translation initiation factor 2 subunit 1
105	Influenza A	ko05164	K04432	ENSGALG00000041285	MAP2K3, MKK3; mitogen-activated protein kinase kinase 3
105	Influenza A	ko05164	K04498	ENSGALG00000007762	EP300, CREBBP, KAT3; E1A/CREB-binding protein
105	Influenza A	ko05164	K08738	ENSGALG00000040718	CYC; cytochrome c
105	Influenza A	ko05164	K16194	ENSGALG00000003391	EIF2AK1; eukaryotic translation initiation factor 2-alpha kinase 1
106	Morphine addiction	ko05032
106	Morphine addiction	ko05032	K05189	ENSGALG00000031689	GABRP; gamma-aminobutyric acid receptor subunit pi
106	Morphine addiction	ko05032	K08048	ENSGALG00000030251	ADCY8; adenylate cyclase 8
107	Phagosome	ko04145
107	Phagosome	ko04145	K04659	ENSGALG00000003283	THBS2S; thrombospondin 2/3/4/5
107	Phagosome	ko04145	K08054	ENSGALG00000032148	CANX; calnexin
107	Phagosome	ko04145	K13884	ENSGALG00000012119	MARCO; macrophage receptor with collagenous structure
108	TGF-beta signaling pathway	ko04350
108	TGF-beta signaling pathway	ko04350	K04498	ENSGALG00000007762	EP300, CREBBP, KAT3; E1A/CREB-binding protein
108	TGF-beta signaling pathway	ko04350	K04500	ENSGALG00000035701	SMAD2_3; mothers against decapentaplegic homolog 2/3
108	TGF-beta signaling pathway	ko04350	K04663	ENSGALG00000016293	BMP5; bone morphogenetic protein 5
109	Insulin secretion	ko04911
109	Insulin secretion	ko04911	K04515	ENSGALG00000041635	CAMK2; calcium/calmodulin-dependent protein kinase (CaM kinase) II
109	Insulin secretion	ko04911	K08048	ENSGALG00000030251	ADCY8; adenylate cyclase 8
109	Insulin secretion	ko04911	K15297	ENSGALG00000040256	RIMS2, RIM2; regulating synaptic membrane exocytosis protein 2
110	PI3K-Akt signaling pathway	ko04151
110	PI3K-Akt signaling pathway	ko04151	K03099	ENSGALG00000012273	SOS; son of sevenless
110	PI3K-Akt signaling pathway	ko04151	K04357	ENSGALG00000012155	EGF; epidermal growth factor
110	PI3K-Akt signaling pathway	ko04151	K04358	ENSGALG00000006508	FGF; fibroblast growth factor
110	PI3K-Akt signaling pathway	ko04151	K04362	ENSGALG00000039786	FGFR1, CD331; fibroblast growth factor receptor 1
110	PI3K-Akt signaling pathway	ko04151	K04659	ENSGALG00000003283	THBS2S; thrombospondin 2/3/4/5
110	PI3K-Akt signaling pathway	ko04151	K05085	ENSGALG00000003126	ERBB4, HER4; receptor tyrosine-protein kinase erbB-4
110	PI3K-Akt signaling pathway	ko04151	K05094	ENSGALG00000015708	FGFR3, CD333; fibroblast growth factor receptor 3
110	PI3K-Akt signaling pathway	ko04151	K06626	ENSGALG00000004494	CCNE; G1/S-specific cyclin-E1
111	Spliceosome	ko03040
111	Spliceosome	ko03040	K09567	ENSGALG00000004874	PPIH, CYPH; peptidyl-prolyl isomerase H (cyclophilin H)
111	Spliceosome	ko03040	K12741	ENSGALG00000009250	HNRNPA1_3; heterogeneous nuclear ribonucleoprotein A1/A3
111	Spliceosome	ko03040	K12811	ENSGALG00000006404	DDX46, PRP5; ATP-dependent RNA helicase DDX46/PRP5
111	Spliceosome	ko03040	K12820	ENSGALG00000014395	DHX15, PRP43; pre-mRNA-splicing factor ATP-dependent RNA helicase DHX15/PRP43
111	Spliceosome	ko03040	K12897	ENSGALG00000010973	TRA2; transformer-2 protein
112	alpha-Linolenic acid metabolism	ko00592	K16342	ENSGALG00000044307	PLA2G4, CPLA2; cytosolic phospholipase A2
113	Nucleotide excision repair	ko03420	K03506	ENSGALG00000031679	POLE4; DNA polymerase epsilon subunit 4
114	Taste transduction	ko04742	K08048	ENSGALG00000030251	ADCY8; adenylate cyclase 8
115	Phototransduction - fly	ko04745	K04515	ENSGALG00000041635	CAMK2; calcium/calmodulin-dependent protein kinase (CaM kinase) II
116	Proximal tubule bicarbonate reclamation	ko04964	K18245	ENSGALG00000030781	CA2; carbonic anhydrase 2
117	Staphylococcus aureus infection	ko05150	K01333	ENSGALG00000012126	CFI; complement factor I
118	Basal cell carcinoma	ko05217	K16798	ENSGALG00000011630	GLI2; zinc finger protein GLI2
119	Hippo signaling pathway -fly	ko04391
119	Hippo signaling pathway -fly	ko04391	K06094	ENSGALG00000008057	LLGL; lethal(2) giant larvae protein
119	Hippo signaling pathway -fly	ko04391	K06626	ENSGALG00000004494	CCNE; G1/S-specific cyclin-E1
119	Hippo signaling pathway -fly	ko04391	K16682	ENSGALG00000025864	AJUBA, LIMD1, WTIP; LIM domain-containing protein
120	Cysteine and methionine metabolism	ko00270
120	Cysteine and methionine metabolism	ko00270	K01011	ENSGALG00000012488	TST, MPST, sseA; thiosulfate/3-mercaptopyruvate sulfurtransferase
120	Cysteine and methionine metabolism	ko00270	K01251	ENSGALG00000000329	E3.3.1.1, ahcY; adenosylhomocysteinase
121	Valine, leucine and isoleucine degradation	ko00280
121	Valine, leucine and isoleucine degradation	ko00280	K00020	ENSGALG00000033207	mmsB, HIBADH; 3-hydroxyisobutyrate dehydrogenase
121	Valine, leucine and isoleucine degradation	ko00280	K01847	ENSGALG00000016697	MUT; methylmalonyl-CoA mutase
122	Homologous recombination	ko03440
122	Homologous recombination	ko03440	K10683	ENSGALG00000003484	BARD1; BRCA1-associated RING domain protein 1
122	Homologous recombination	ko03440	K12173	ENSGALG00000010039	BRE, BRCC45; BRCA1-A complex subunit BRE
123	RIG-I-like receptor signaling pathway	ko04622
123	RIG-I-like receptor signaling pathway	ko04622	K03173	ENSGALG00000042838	TRAF2; TNF receptor-associated factor 2
123	RIG-I-like receptor signaling pathway	ko04622	K12651	ENSGALG00000011428	AZI2; 5-azacytidine-induced protein 2
124	EGFR tyrosine kinase inhibitor resistance	ko01521
124	EGFR tyrosine kinase inhibitor resistance	ko01521	K03099	ENSGALG00000012273	SOS; son of sevenless
124	EGFR tyrosine kinase inhibitor resistance	ko01521	K04357	ENSGALG00000012155	EGF; epidermal growth factor
124	EGFR tyrosine kinase inhibitor resistance	ko01521	K05094	ENSGALG00000015708	FGFR3, CD333; fibroblast growth factor receptor 3
125	Thyroid hormone signaling pathway	ko04919
125	Thyroid hormone signaling pathway	ko04919	K04498	ENSGALG00000007762	EP300, CREBBP, KAT3; E1A/CREB-binding protein
125	Thyroid hormone signaling pathway	ko04919	K09101	ENSGALG00000016617	NCOA1, SRC1, KAT13A; nuclear receptor coactivator 1
125	Thyroid hormone signaling pathway	ko04919	K11404	ENSGALG00000002634	HDAC3; histone deacetylase 3
126	Toxoplasmosis	ko05145
126	Toxoplasmosis	ko05145	K00461	ENSGALG00000005857	ALOX5; arachidonate 5-lipoxygenase
126	Toxoplasmosis	ko05145	K04432	ENSGALG00000041285	MAP2K3, MKK3; mitogen-activated protein kinase kinase 3
126	Toxoplasmosis	ko05145	K08738	ENSGALG00000040718	CYC; cytochrome c
127	Serotonergic synapse	ko04726
127	Serotonergic synapse	ko04726	K00461	ENSGALG00000005857	ALOX5; arachidonate 5-lipoxygenase
127	Serotonergic synapse	ko04726	K16342	ENSGALG00000044307	PLA2G4, CPLA2; cytosolic phospholipase A2
128	cGMP - PKG signaling pathway	ko04022
128	cGMP - PKG signaling pathway	ko04022	K00907	ENSGALG00000004334	MYLK; myosin-light-chain kinase
128	cGMP - PKG signaling pathway	ko04022	K04136	ENSGALG00000001416	ADRA1B; adrenergic receptor alpha-1B
128	cGMP - PKG signaling pathway	ko04022	K04137	ENSGALG00000038787	ADRA1D; adrenergic receptor alpha-1D
128	cGMP - PKG signaling pathway	ko04022	K08048	ENSGALG00000030251	ADCY8; adenylate cyclase 8
129	Fructose and mannose metabolism	ko00051	K17497	ENSGALG00000038599	PMM; phosphomannomutase
130	DNA replication	ko03030	K03506	ENSGALG00000031679	POLE4; DNA polymerase epsilon subunit 4
131	Autophagy - other eukaryotes	ko04136	K08331	ENSGALG00000008347	ATG13; autophagy-related protein 13
132	Vitamin digestion and absorption	ko04977	K14592	ENSGALG00000017234	FOLH1, GCPII; glutamate carboxypeptidase II (folate hydrolase 1)
133	Apoptosis - fly	ko04214
133	Apoptosis - fly	ko04214	K06640	ENSGALG00000002663	ATR; serine/threonine-protein kinase ATR
133	Apoptosis - fly	ko04214	K08738	ENSGALG00000040718	CYC; cytochrome c
133	Apoptosis - fly	ko04214	K17065	ENSGALG00000012929	DNM1L; dynamin 1-like protein
134	Measles	ko05162
134	Measles	ko05162	K03237	ENSGALG00000009565	EIF2S1; translation initiation factor 2 subunit 1
134	Measles	ko05162	K06626	ENSGALG00000004494	CCNE; G1/S-specific cyclin-E1
134	Measles	ko05162	K16194	ENSGALG00000003391	EIF2AK1; eukaryotic translation initiation factor 2-alpha kinase 1
135	Jak-STAT signaling pathway	ko04630
135	Jak-STAT signaling pathway	ko04630	K03099	ENSGALG00000012273	SOS; son of sevenless
135	Jak-STAT signaling pathway	ko04630	K04357	ENSGALG00000012155	EGF; epidermal growth factor
135	Jak-STAT signaling pathway	ko04630	K04498	ENSGALG00000007762	EP300, CREBBP, KAT3; E1A/CREB-binding protein
135	Jak-STAT signaling pathway	ko04630	K07293	ENSGALG00000035017	PTPN11; tyrosine-protein phosphatase non-receptor type 11
136	Cellular senescence	ko04218
136	Cellular senescence	ko04218	K04432	ENSGALG00000041285	MAP2K3, MKK3; mitogen-activated protein kinase kinase 3
136	Cellular senescence	ko04218	K04500	ENSGALG00000035701	SMAD2_3; mothers against decapentaplegic homolog 2/3
136	Cellular senescence	ko04218	K06626	ENSGALG00000004494	CCNE; G1/S-specific cyclin-E1
136	Cellular senescence	ko04218	K06640	ENSGALG00000002663	ATR; serine/threonine-protein kinase ATR
136	Cellular senescence	ko04218	K10752	ENSGALG00000003522	RBBP4, HAT2, CAF1, MIS16; histone-binding protein RBBP4
137	Inositol phosphate metabolism	ko00562
137	Inositol phosphate metabolism	ko00562	K01099	ENSGALG00000034317	INPP5B_F; inositol polyphosphate 5-phosphatase INPP5B/F
137	Inositol phosphate metabolism	ko00562	K18086	ENSGALG00000006601	MTMR14; myotubularin-related protein 14
138	Hedgehog signaling pathway	ko04340
138	Hedgehog signaling pathway	ko04340	K10394	ENSGALG00000006604	KIF3A; kinesin family member 3A
138	Hedgehog signaling pathway	ko04340	K16798	ENSGALG00000011630	GLI2; zinc finger protein GLI2
139	Bacterial invasion of epithelial cells	ko05100
139	Bacterial invasion of epithelial cells	ko05100	K01528	ENSGALG00000004852	DNM; dynamin GTPase
139	Bacterial invasion of epithelial cells	ko05100	K12366	ENSGALG00000035492	ELMO1, CED12; engulfment and cell motility protein 1
140	Necroptosis	ko04217
140	Necroptosis	ko04217	K03173	ENSGALG00000042838	TRAF2; TNF receptor-associated factor 2
140	Necroptosis	ko04217	K04515	ENSGALG00000041635	CAMK2; calcium/calmodulin-dependent protein kinase (CaM kinase) II
140	Necroptosis	ko04217	K16342	ENSGALG00000044307	PLA2G4, CPLA2; cytosolic phospholipase A2
140	Necroptosis	ko04217	K17065	ENSGALG00000012929	DNM1L; dynamin 1-like protein
141	T cell receptor signaling pathway	ko04660
141	T cell receptor signaling pathway	ko04660	K03099	ENSGALG00000012273	SOS; son of sevenless
141	T cell receptor signaling pathway	ko04660	K05730	ENSGALG00000002699	VAV; guanine nucleotide exchange factor VAV
141	T cell receptor signaling pathway	ko04660	K07363	ENSGALG00000003857	ITK; IL2-inducible T-cell kinase
141	T cell receptor signaling pathway	ko04660	K07365	ENSGALG00000016799	NCK1; NCK adaptor protein 1
142	Arrhythmogenic right ventricular cardiomyopathy (ARVC)	ko05412	K10366	ENSGALG00000016281	DMD; dystrophin
143	Cholinergic synapse	ko04725
143	Cholinergic synapse	ko04725	K04515	ENSGALG00000041635	CAMK2; calcium/calmodulin-dependent protein kinase (CaM kinase) II
143	Cholinergic synapse	ko04725	K08048	ENSGALG00000030251	ADCY8; adenylate cyclase 8
144	Pancreatic secretion	ko04972
144	Pancreatic secretion	ko04972	K08048	ENSGALG00000030251	ADCY8; adenylate cyclase 8
144	Pancreatic secretion	ko04972	K18245	ENSGALG00000030781	CA2; carbonic anhydrase 2
145	Th1 and Th2 cell differentiation	ko04658
145	Th1 and Th2 cell differentiation	ko04658	K06061	ENSGALG00000017199	MAML; mastermind
145	Th1 and Th2 cell differentiation	ko04658	K06061	ENSGALG00000005929	MAML; mastermind
145	Th1 and Th2 cell differentiation	ko04658	K06061	ENSGALG00000009809	MAML; mastermind
146	Leukocyte transendothelial migration	ko04670
146	Leukocyte transendothelial migration	ko04670	K05730	ENSGALG00000002699	VAV; guanine nucleotide exchange factor VAV
146	Leukocyte transendothelial migration	ko04670	K07293	ENSGALG00000035017	PTPN11; tyrosine-protein phosphatase non-receptor type 11
146	Leukocyte transendothelial migration	ko04670	K07363	ENSGALG00000003857	ITK; IL2-inducible T-cell kinase
147	Estrogen signaling pathway	ko04915
147	Estrogen signaling pathway	ko04915	K03099	ENSGALG00000012273	SOS; son of sevenless
147	Estrogen signaling pathway	ko04915	K08048	ENSGALG00000030251	ADCY8; adenylate cyclase 8
147	Estrogen signaling pathway	ko04915	K09101	ENSGALG00000016617	NCOA1, SRC1, KAT13A; nuclear receptor coactivator 1
148	Apoptosis	ko04210
148	Apoptosis	ko04210	K03172	ENSGALG00000001583	TRAF1; TNF receptor-associated factor 1
148	Apoptosis	ko04210	K03173	ENSGALG00000042838	TRAF2; TNF receptor-associated factor 2
148	Apoptosis	ko04210	K03237	ENSGALG00000009565	EIF2S1; translation initiation factor 2 subunit 1
148	Apoptosis	ko04210	K08738	ENSGALG00000040718	CYC; cytochrome c
149	RNA transport	ko03013
149	RNA transport	ko03013	K03231	ENSGALG00000005843	EEF1A; elongation factor 1-alpha
149	RNA transport	ko03013	K03237	ENSGALG00000009565	EIF2S1; translation initiation factor 2 subunit 1
149	RNA transport	ko03013	K13137	ENSGALG00000013092	STRAP, UNRIP; serine-threonine kinase receptor-associated protein
149	RNA transport	ko03013	K13151	ENSGALG00000029537	SNUPN, RNUT1; snurportin-1
149	RNA transport	ko03013	K14318	ENSGALG00000032280	NUP88; nuclear pore complex protein Nup88
150	Platelet activation	ko04611
150	Platelet activation	ko04611	K00907	ENSGALG00000004334	MYLK; myosin-light-chain kinase
150	Platelet activation	ko04611	K08048	ENSGALG00000030251	ADCY8; adenylate cyclase 8
150	Platelet activation	ko04611	K16342	ENSGALG00000044307	PLA2G4, CPLA2; cytosolic phospholipase A2
151	Cushing syndrome	ko04934
151	Cushing syndrome	ko04934	K04515	ENSGALG00000041635	CAMK2; calcium/calmodulin-dependent protein kinase (CaM kinase) II
151	Cushing syndrome	ko04934	K06626	ENSGALG00000004494	CCNE; G1/S-specific cyclin-E1
151	Cushing syndrome	ko04934	K08048	ENSGALG00000030251	ADCY8; adenylate cyclase 8
152	Renal cell carcinoma	ko05211
152	Renal cell carcinoma	ko05211	K03099	ENSGALG00000012273	SOS; son of sevenless
152	Renal cell carcinoma	ko05211	K04498	ENSGALG00000007762	EP300, CREBBP, KAT3; E1A/CREB-binding protein
152	Renal cell carcinoma	ko05211	K07293	ENSGALG00000035017	PTPN11; tyrosine-protein phosphatase non-receptor type 11
153	Choline metabolism in cancer	ko05231
153	Choline metabolism in cancer	ko05231	K03099	ENSGALG00000012273	SOS; son of sevenless
153	Choline metabolism in cancer	ko05231	K04357	ENSGALG00000012155	EGF; epidermal growth factor
153	Choline metabolism in cancer	ko05231	K16342	ENSGALG00000044307	PLA2G4, CPLA2; cytosolic phospholipase A2
154	Lysine degradation	ko00310
154	Lysine degradation	ko00310	K09189	ENSGALG00000008167	MLL5; histone-lysine N-methyltransferase MLL5
154	Lysine degradation	ko00310	K11425	ENSGALG00000003299	WHSC1L1, NSD3; histone-lysine N-methyltransferase NSD3
155	Aldosterone synthesis and secretion	ko04925
155	Aldosterone synthesis and secretion	ko04925	K04515	ENSGALG00000041635	CAMK2; calcium/calmodulin-dependent protein kinase (CaM kinase) II
155	Aldosterone synthesis and secretion	ko04925	K08048	ENSGALG00000030251	ADCY8; adenylate cyclase 8
156	Antigen processing and presentation	ko04612	K08054	ENSGALG00000032148	CANX; calnexin
157	Long-term depression	ko04730	K16342	ENSGALG00000044307	PLA2G4, CPLA2; cytosolic phospholipase A2
158	Endocrine and other factor-regulated calcium reabsorption	ko04961	K01528	ENSGALG00000004852	DNM; dynamin GTPase
159	Malaria	ko05144	K04659	ENSGALG00000003283	THBS2S; thrombospondin 2/3/4/5
160	Endocytosis	ko04144
160	Endocytosis	ko04144	K01528	ENSGALG00000004852	DNM; dynamin GTPase
160	Endocytosis	ko04144	K04500	ENSGALG00000035701	SMAD2_3; mothers against decapentaplegic homolog 2/3
160	Endocytosis	ko04144	K05094	ENSGALG00000015708	FGFR3, CD333; fibroblast growth factor receptor 3
160	Endocytosis	ko04144	K12486	ENSGALG00000015959	SMAP; stromal membrane-associated protein
160	Endocytosis	ko04144	K12492	ENSGALG00000005781	ARFGAP1; ADP-ribosylation factor GTPase-activating protein 1
160	Endocytosis	ko04144	K12495	ENSGALG00000012975	IQSEC; IQ motif and SEC7 domain-containing protein
160	Endocytosis	ko04144	K17918	ENSGALG00000015304	SNX3_12; sorting nexin-3/12
161	Focal adhesion	ko04510
161	Focal adhesion	ko04510	K00907	ENSGALG00000004334	MYLK; myosin-light-chain kinase
161	Focal adhesion	ko04510	K03099	ENSGALG00000012273	SOS; son of sevenless
161	Focal adhesion	ko04510	K04357	ENSGALG00000012155	EGF; epidermal growth factor
161	Focal adhesion	ko04510	K04659	ENSGALG00000003283	THBS2S; thrombospondin 2/3/4/5
161	Focal adhesion	ko04510	K05730	ENSGALG00000002699	VAV; guanine nucleotide exchange factor VAV
162	Phosphatidylinositol signaling system	ko04070
162	Phosphatidylinositol signaling system	ko04070	K01099	ENSGALG00000034317	INPP5B_F; inositol polyphosphate 5-phosphatase INPP5B/F
162	Phosphatidylinositol signaling system	ko04070	K18086	ENSGALG00000006601	MTMR14; myotubularin-related protein 14
163	Thyroid hormone synthesis	ko04918
163	Thyroid hormone synthesis	ko04918	K08048	ENSGALG00000030251	ADCY8; adenylate cyclase 8
163	Thyroid hormone synthesis	ko04918	K08054	ENSGALG00000032148	CANX; calnexin
164	Oocyte meiosis	ko04114
164	Oocyte meiosis	ko04114	K04515	ENSGALG00000041635	CAMK2; calcium/calmodulin-dependent protein kinase (CaM kinase) II
164	Oocyte meiosis	ko04114	K06626	ENSGALG00000004494	CCNE; G1/S-specific cyclin-E1
164	Oocyte meiosis	ko04114	K08048	ENSGALG00000030251	ADCY8; adenylate cyclase 8
165	Alcoholism	ko05034
165	Alcoholism	ko05034	K03099	ENSGALG00000012273	SOS; son of sevenless
165	Alcoholism	ko05034	K11404	ENSGALG00000002634	HDAC3; histone deacetylase 3
165	Alcoholism	ko05034	K11406	ENSGALG00000004288	HDAC4_5; histone deacetylase 4/5
166	Hepatitis B	ko05161
166	Hepatitis B	ko05161	K04498	ENSGALG00000007762	EP300, CREBBP, KAT3; E1A/CREB-binding protein
166	Hepatitis B	ko05161	K04500	ENSGALG00000035701	SMAD2_3; mothers against decapentaplegic homolog 2/3
166	Hepatitis B	ko05161	K06626	ENSGALG00000004494	CCNE; G1/S-specific cyclin-E1
166	Hepatitis B	ko05161	K08738	ENSGALG00000040718	CYC; cytochrome c
167	Alanine, aspartate and glutamate metabolism	ko00250	K14592	ENSGALG00000017234	FOLH1, GCPII; glutamate carboxypeptidase II (folate hydrolase 1)
168	Histidine metabolism	ko00340	K01590	ENSGALG00000023436	hdc, HDC; histidine decarboxylase
169	beta-Alanine metabolism	ko00410	K00207	ENSGALG00000005509	DPYD; dihydropyrimidine dehydrogenase (NADP+)
170	Porphyrin and chlorophyll metabolism	ko00860	K02257	ENSGALG00000001375	COX10, ctaB, cyoE; heme o synthase
171	Biosynthesis of unsaturated fatty acids	ko01040	K00507	ENSGALG00000005739	SCD, desC; stearoyl-CoA desaturase (Delta-9 desaturase)
172	Fat digestion and absorption	ko04975	K13509	ENSGALG00000023517	AGPAT1_2; lysophosphatidate acyltransferase
173	Toll and Imd signaling pathway	ko04624
173	Toll and Imd signaling pathway	ko04624	K04432	ENSGALG00000041285	MAP2K3, MKK3; mitogen-activated protein kinase kinase 3
173	Toll and Imd signaling pathway	ko04624	K10704	ENSGALG00000028133	UBE2V; ubiquitin-conjugating enzyme E2 variant
174	Adipocytokine signaling pathway	ko04920
174	Adipocytokine signaling pathway	ko04920	K03173	ENSGALG00000042838	TRAF2; TNF receptor-associated factor 2
174	Adipocytokine signaling pathway	ko04920	K07293	ENSGALG00000035017	PTPN11; tyrosine-protein phosphatase non-receptor type 11
175	Glucagon signaling pathway	ko04922
175	Glucagon signaling pathway	ko04922	K04498	ENSGALG00000007762	EP300, CREBBP, KAT3; E1A/CREB-binding protein
175	Glucagon signaling pathway	ko04922	K04515	ENSGALG00000041635	CAMK2; calcium/calmodulin-dependent protein kinase (CaM kinase) II
176	Insulin resistance	ko04931
176	Insulin resistance	ko04931	K07293	ENSGALG00000035017	PTPN11; tyrosine-protein phosphatase non-receptor type 11
176	Insulin resistance	ko04931	K09113	ENSGALG00000004397	MLX; MAX-like protein X
177	Pancreatic cancer	ko05212
177	Pancreatic cancer	ko05212	K04357	ENSGALG00000012155	EGF; epidermal growth factor
177	Pancreatic cancer	ko05212	K04500	ENSGALG00000035701	SMAD2_3; mothers against decapentaplegic homolog 2/3
178	Acute myeloid leukemia	ko05221
178	Acute myeloid leukemia	ko05221	K03099	ENSGALG00000012273	SOS; son of sevenless
178	Acute myeloid leukemia	ko05221	K08367	ENSGALG00000016022	RUNX1, AML1; runt-related transcription factor 1
179	NOD-like receptor signaling pathway	ko04621
179	NOD-like receptor signaling pathway	ko04621	K03173	ENSGALG00000042838	TRAF2; TNF receptor-associated factor 2
179	NOD-like receptor signaling pathway	ko04621	K08846	ENSGALG00000043535	RIPK2; receptor-interacting serine/threonine-protein kinase 2
179	NOD-like receptor signaling pathway	ko04621	K17065	ENSGALG00000012929	DNM1L; dynamin 1-like protein
180	Wnt signaling pathway	ko04310
180	Wnt signaling pathway	ko04310	K04498	ENSGALG00000007762	EP300, CREBBP, KAT3; E1A/CREB-binding protein
180	Wnt signaling pathway	ko04310	K04500	ENSGALG00000035701	SMAD2_3; mothers against decapentaplegic homolog 2/3
180	Wnt signaling pathway	ko04310	K04512	ENSGALG00000012017	DAAM; dishevelled associated activator of morphogenesis
180	Wnt signaling pathway	ko04310	K04515	ENSGALG00000041635	CAMK2; calcium/calmodulin-dependent protein kinase (CaM kinase) II
181	TNF signaling pathway	ko04668
181	TNF signaling pathway	ko04668	K03172	ENSGALG00000001583	TRAF1; TNF receptor-associated factor 1
181	TNF signaling pathway	ko04668	K03173	ENSGALG00000042838	TRAF2; TNF receptor-associated factor 2
181	TNF signaling pathway	ko04668	K04432	ENSGALG00000041285	MAP2K3, MKK3; mitogen-activated protein kinase kinase 3
181	TNF signaling pathway	ko04668	K17065	ENSGALG00000012929	DNM1L; dynamin 1-like protein
182	Human cytomegalovirus infection	ko05163
182	Human cytomegalovirus infection	ko05163	K03099	ENSGALG00000012273	SOS; son of sevenless
182	Human cytomegalovirus infection	ko05163	K03173	ENSGALG00000042838	TRAF2; TNF receptor-associated factor 2
182	Human cytomegalovirus infection	ko05163	K08048	ENSGALG00000030251	ADCY8; adenylate cyclase 8
182	Human cytomegalovirus infection	ko05163	K08738	ENSGALG00000040718	CYC; cytochrome c
183	Mucin type O-glycan biosynthesis	ko00512	K00710	ENSGALG00000001130	GALNT; polypeptide N-acetylgalactosaminyltransferase
184	Propanoate metabolism	ko00640	K01847	ENSGALG00000016697	MUT; methylmalonyl-CoA mutase
185	Pantothenate and CoA biosynthesis	ko00770	K00207	ENSGALG00000005509	DPYD; dihydropyrimidine dehydrogenase (NADP+)
186	Apoptosis - multiple species	ko04215	K08738	ENSGALG00000040718	CYC; cytochrome c
187	Olfactory transduction	ko04740	K04515	ENSGALG00000041635	CAMK2; calcium/calmodulin-dependent protein kinase (CaM kinase) II
188	HIF-1 signaling pathway	ko04066
188	HIF-1 signaling pathway	ko04066	K04357	ENSGALG00000012155	EGF; epidermal growth factor
188	HIF-1 signaling pathway	ko04066	K04498	ENSGALG00000007762	EP300, CREBBP, KAT3; E1A/CREB-binding protein
188	HIF-1 signaling pathway	ko04066	K04515	ENSGALG00000041635	CAMK2; calcium/calmodulin-dependent protein kinase (CaM kinase) II
189	Relaxin signaling pathway	ko04926
189	Relaxin signaling pathway	ko04926	K03099	ENSGALG00000012273	SOS; son of sevenless
189	Relaxin signaling pathway	ko04926	K04500	ENSGALG00000035701	SMAD2_3; mothers against decapentaplegic homolog 2/3
189	Relaxin signaling pathway	ko04926	K08048	ENSGALG00000030251	ADCY8; adenylate cyclase 8
190	C-type lectin receptor signaling pathway	ko04625
190	C-type lectin receptor signaling pathway	ko04625	K07293	ENSGALG00000035017	PTPN11; tyrosine-protein phosphatase non-receptor type 11
190	C-type lectin receptor signaling pathway	ko04625	K14958	ENSGALG00000005685	KSR1; kinase suppressor of Ras 1
191	Retrograde endocannabinoid signaling	ko04723
191	Retrograde endocannabinoid signaling	ko04723	K05189	ENSGALG00000031689	GABRP; gamma-aminobutyric acid receptor subunit pi
191	Retrograde endocannabinoid signaling	ko04723	K08048	ENSGALG00000030251	ADCY8; adenylate cyclase 8
192	Shigellosis	ko05131
192	Shigellosis	ko05131	K08846	ENSGALG00000043535	RIPK2; receptor-interacting serine/threonine-protein kinase 2
192	Shigellosis	ko05131	K12366	ENSGALG00000035492	ELMO1, CED12; engulfment and cell motility protein 1
193	cAMP signaling pathway	ko04024
193	cAMP signaling pathway	ko04024	K04498	ENSGALG00000007762	EP300, CREBBP, KAT3; E1A/CREB-binding protein
193	cAMP signaling pathway	ko04024	K04515	ENSGALG00000041635	CAMK2; calcium/calmodulin-dependent protein kinase (CaM kinase) II
193	cAMP signaling pathway	ko04024	K05730	ENSGALG00000002699	VAV; guanine nucleotide exchange factor VAV
193	cAMP signaling pathway	ko04024	K08048	ENSGALG00000030251	ADCY8; adenylate cyclase 8
194	Glyoxylate and dicarboxylate metabolism	ko00630	K01847	ENSGALG00000016697	MUT; methylmalonyl-CoA mutase
195	Longevity regulating pathway - multiple species	ko04213	K08048	ENSGALG00000030251	ADCY8; adenylate cyclase 8
196	Ferroptosis	ko04216	K09289	ENSGALG00000002066	NCOA4, PTC3; nuclear receptor coactivator 4
197	Cortisol synthesis and secretion	ko04927	K08048	ENSGALG00000030251	ADCY8; adenylate cyclase 8
198	Cell adhesion molecules (CAMs)	ko04514
198	Cell adhesion molecules (CAMs)	ko04514	K06756	ENSGALG00000009514	NRCAM; neuronal cell adhesion molecule
198	Cell adhesion molecules (CAMs)	ko04514	K06781	ENSGALG00000014582	CADM1, IGSF4, NECL2, TSLC1; cell adhesion molecule 1
198	Cell adhesion molecules (CAMs)	ko04514	K07378	ENSGALG00000040938	NLGN; neuroligin
199	Th17 cell differentiation	ko04659
199	Th17 cell differentiation	ko04659	K04500	ENSGALG00000035701	SMAD2_3; mothers against decapentaplegic homolog 2/3
199	Th17 cell differentiation	ko04659	K08367	ENSGALG00000016022	RUNX1, AML1; runt-related transcription factor 1
200	Ribosome	ko03010
200	Ribosome	ko03010	K02865	ENSGALG00000002644	RP-L10Ae, RPL10A; large subunit ribosomal protein L10Ae
200	Ribosome	ko03010	K02891	ENSGALG00000000719	RP-L22e, RPL22; large subunit ribosomal protein L22e
200	Ribosome	ko03010	K02916	ENSGALG00000022950	RP-L35, MRPL35, rpmI; large subunit ribosomal protein L35
200	Ribosome	ko03010	K02985	ENSGALG00000017330	RP-S3e, RPS3; small subunit ribosomal protein S3e
201	Cell cycle	ko04110
201	Cell cycle	ko04110	K04498	ENSGALG00000007762	EP300, CREBBP, KAT3; E1A/CREB-binding protein
201	Cell cycle	ko04110	K04500	ENSGALG00000035701	SMAD2_3; mothers against decapentaplegic homolog 2/3
201	Cell cycle	ko04110	K06626	ENSGALG00000004494	CCNE; G1/S-specific cyclin-E1
201	Cell cycle	ko04110	K06640	ENSGALG00000002663	ATR; serine/threonine-protein kinase ATR
202	Tyrosine metabolism	ko00350	K00505	ENSGALG00000017237	TYR; tyrosinase
203	Ether lipid metabolism	ko00565	K16342	ENSGALG00000044307	PLA2G4, CPLA2; cytosolic phospholipase A2
204	Inflammatiory bowel disease (IBD)	ko05321	K04500	ENSGALG00000035701	SMAD2_3; mothers against decapentaplegic homolog 2/3
205	Autophagy - animal	ko04140
205	Autophagy - animal	ko04140	K03237	ENSGALG00000009565	EIF2S1; translation initiation factor 2 subunit 1
205	Autophagy - animal	ko04140	K08331	ENSGALG00000008347	ATG13; autophagy-related protein 13
205	Autophagy - animal	ko04140	K18086	ENSGALG00000006601	MTMR14; myotubularin-related protein 14
206	Longevity regulating pathway - worm	ko04212
206	Longevity regulating pathway - worm	ko04212	K00507	ENSGALG00000005739	SCD, desC; stearoyl-CoA desaturase (Delta-9 desaturase)
206	Longevity regulating pathway - worm	ko04212	K14938	ENSGALG00000045310	NVD, DAF36; cholesterol 7-desaturase
207	Hepatocellular carcinoma	ko05225
207	Hepatocellular carcinoma	ko05225	K03099	ENSGALG00000012273	SOS; son of sevenless
207	Hepatocellular carcinoma	ko05225	K04500	ENSGALG00000035701	SMAD2_3; mothers against decapentaplegic homolog 2/3
208	Fanconi anemia pathway	ko03460	K06640	ENSGALG00000002663	ATR; serine/threonine-protein kinase ATR
209	Transcriptional misregulation in cancers	ko05202
209	Transcriptional misregulation in cancers	ko05202	K02211	ENSGALG00000035576	CDK9; cyclin-dependent kinase 9
209	Transcriptional misregulation in cancers	ko05202	K03172	ENSGALG00000001583	TRAF1; TNF receptor-associated factor 1
209	Transcriptional misregulation in cancers	ko05202	K08367	ENSGALG00000016022	RUNX1, AML1; runt-related transcription factor 1
209	Transcriptional misregulation in cancers	ko05202	K15613	ENSGALG00000041626	MEIS1; homeobox protein Meis1
210	Kaposi sarcoma-associated herpesvirus infection	ko05167
210	Kaposi sarcoma-associated herpesvirus infection	ko05167	K03173	ENSGALG00000042838	TRAF2; TNF receptor-associated factor 2
210	Kaposi sarcoma-associated herpesvirus infection	ko05167	K04498	ENSGALG00000007762	EP300, CREBBP, KAT3; E1A/CREB-binding protein
210	Kaposi sarcoma-associated herpesvirus infection	ko05167	K08738	ENSGALG00000040718	CYC; cytochrome c
211	Glycerophospholipid metabolism	ko00564
211	Glycerophospholipid metabolism	ko00564	K13509	ENSGALG00000023517	AGPAT1_2; lysophosphatidate acyltransferase
211	Glycerophospholipid metabolism	ko00564	K16342	ENSGALG00000044307	PLA2G4, CPLA2; cytosolic phospholipase A2
212	Longevity regulating pathway - mammal	ko04211
212	Longevity regulating pathway - mammal	ko04211	K08048	ENSGALG00000030251	ADCY8; adenylate cyclase 8
212	Longevity regulating pathway - mammal	ko04211	K08331	ENSGALG00000008347	ATG13; autophagy-related protein 13
213	Fatty acid metabolism	ko01212	K00507	ENSGALG00000005739	SCD, desC; stearoyl-CoA desaturase (Delta-9 desaturase)
214	Dorso-ventral axis formation	ko04320	K03099	ENSGALG00000012273	SOS; son of sevenless
215	VEGF signaling pathway	ko04370	K16342	ENSGALG00000044307	PLA2G4, CPLA2; cytosolic phospholipase A2
216	ECM-receptor interaction	ko04512	K04659	ENSGALG00000003283	THBS2S; thrombospondin 2/3/4/5
217	Amphetamine addiction	ko05031	K04515	ENSGALG00000041635	CAMK2; calcium/calmodulin-dependent protein kinase (CaM kinase) II
218	Pathogenic Escherichia coli infection	ko05130	K07365	ENSGALG00000016799	NCK1; NCK adaptor protein 1
219	Carbon metabolism	ko01200
219	Carbon metabolism	ko01200	K00948	ENSGALG00000016592	PRPS, prsA; ribose-phosphate pyrophosphokinase
219	Carbon metabolism	ko01200	K01847	ENSGALG00000016697	MUT; methylmalonyl-CoA mutase
220	Regulation of lipolysis in adipocyte	ko04923	K08048	ENSGALG00000030251	ADCY8; adenylate cyclase 8
221	Parathyroid hormone synthesis, secretion and action	ko04928
221	Parathyroid hormone synthesis, secretion and action	ko04928	K04362	ENSGALG00000039786	FGFR1, CD331; fibroblast growth factor receptor 1
221	Parathyroid hormone synthesis, secretion and action	ko04928	K08048	ENSGALG00000030251	ADCY8; adenylate cyclase 8
222	Amino sugar and nucleotide sugar metabolism	ko00520	K17497	ENSGALG00000038599	PMM; phosphomannomutase
223	Biosynthesis of amino acids	ko01230	K00948	ENSGALG00000016592	PRPS, prsA; ribose-phosphate pyrophosphokinase
224	Glycerolipid metabolism	ko00561	K13509	ENSGALG00000023517	AGPAT1_2; lysophosphatidate acyltransferase
225	Complement and coagulation cascades	ko04610	K01333	ENSGALG00000012126	CFI; complement factor I
226	Neuroactive ligand-receptor interaction	ko04080
226	Neuroactive ligand-receptor interaction	ko04080	K04136	ENSGALG00000001416	ADRA1B; adrenergic receptor alpha-1B
226	Neuroactive ligand-receptor interaction	ko04080	K04137	ENSGALG00000038787	ADRA1D; adrenergic receptor alpha-1D
226	Neuroactive ligand-receptor interaction	ko04080	K04169	ENSGALG00000027960	GRPR; gastrin-releasing peptide receptor
226	Neuroactive ligand-receptor interaction	ko04080	K05189	ENSGALG00000031689	GABRP; gamma-aminobutyric acid receptor subunit pi
227	Endocrine resistance	ko01522
227	Endocrine resistance	ko01522	K03099	ENSGALG00000012273	SOS; son of sevenless
227	Endocrine resistance	ko01522	K08048	ENSGALG00000030251	ADCY8; adenylate cyclase 8
228	Fluid shear stress and atherosclerosis	ko05418
228	Fluid shear stress and atherosclerosis	ko05418	K04463	ENSGALG00000007930	MAP2K5, MEK5; mitogen-activated protein kinase kinase 5
228	Fluid shear stress and atherosclerosis	ko05418	K08107	ENSGALG00000040316	GPC1; glypican 1
229	Platinum drug resistance	ko01524	K08738	ENSGALG00000040718	CYC; cytochrome c
230	AGE-RAGE signaling pathway in diabetic complications	ko04933	K04500	ENSGALG00000035701	SMAD2_3; mothers against decapentaplegic homolog 2/3
231	Epithelial cell signaling in Helicobacter pylori infection	ko05120	K07293	ENSGALG00000035017	PTPN11; tyrosine-protein phosphatase non-receptor type 11
232	PPAR signaling pathway	ko03320	K00507	ENSGALG00000005739	SCD, desC; stearoyl-CoA desaturase (Delta-9 desaturase)
233	IL-17 signaling pathway	ko04657	K03173	ENSGALG00000042838	TRAF2; TNF receptor-associated factor 2
234	Chagas disease (American trypanosomiasis)	ko05142	K04500	ENSGALG00000035701	SMAD2_3; mothers against decapentaplegic homolog 2/3
235	Ribosome biogenesis in eukaryotes	ko03008	K18532	ENSGALG00000020534	AK6, FAP7; adenylate kinase
236	Sphingolipid signaling pathway	ko04071	K03173	ENSGALG00000042838	TRAF2; TNF receptor-associated factor 2
237	Toll-like receptor signaling pathway	ko04620	K04432	ENSGALG00000041285	MAP2K3, MKK3; mitogen-activated protein kinase kinase 3
238	Progesterone-mediated oocyte maturation	ko04914	K08048	ENSGALG00000030251	ADCY8; adenylate cyclase 8
239	Peroxisome	ko04146	K13341	ENSGALG00000013874	PEX7, PTS2R; peroxin-7
240	Dopaminergic synapse	ko04728	K04515	ENSGALG00000041635	CAMK2; calcium/calmodulin-dependent protein kinase (CaM kinase) II
241	Prolactin signaling pathway	ko04917	K03099	ENSGALG00000012273	SOS; son of sevenless
242	AMPK signaling pathway	ko04152	K00507	ENSGALG00000005739	SCD, desC; stearoyl-CoA desaturase (Delta-9 desaturase)
243	Insulin signaling pathway	ko04910	K03099	ENSGALG00000012273	SOS; son of sevenless
244	mTOR signaling pathway	ko04150	K03099	ENSGALG00000012273	SOS; son of sevenless
245	Ubiquitin mediated proteolysis	ko04120
245	Ubiquitin mediated proteolysis	ko04120	K10575	ENSGALG00000001441	UBE2G1, UBC7; ubiquitin-conjugating enzyme E2 G1
245	Ubiquitin mediated proteolysis	ko04120	K10585	ENSGALG00000001315	UBE2Z; ubiquitin-conjugating enzyme E2 Z
246	Osteoclast differentiation	ko04380	K03173	ENSGALG00000042838	TRAF2; TNF receptor-associated factor 2
247	Cytokine-cytokine receptor interaction	ko04060	K04663	ENSGALG00000016293	BMP5; bone morphogenetic protein 5

## Sheet: Table S4 Estimation of phenotyp
Table S4 Estimation of phenotypic variance
SNP souse	σ2g	σ2e	σ2P	h2	se
5snp	0.001447	0.03285	0.034297	0.042	0.033
48snp	0.003096	0.030851	0.033947	0.091	0.026
53snp	0.003253	0.030279	0.033533	0.097	0.026
QC_snp	0.004259	0.029973	0.034231	0.124	0.042
SNP souse: SNP data from different sources
σ2g, σ2e and σ2P are genetic variance, residual variance and phenotypic variance respectively
h2: SNP heritability, that is, phenotypic variation of SNP explaining egg production
